# Supplementary material for: Chesapeake Bay Dissolved Oxygen Criterion Attainment Deficit: Three Decades of Temporal and Spatial Patterns
Source: Front Mar Sci. Author manuscript; Available in PMC 2019 Sep 18. (PMC6750769; doi:10.3389/fmars.2018.00422)
Supplement: Supplementary B [file NIHMS1042326-supplement-Supplementary_B.xlsx]

## Sheet: Segment
Segment	Full name*	Surface area (km^2)	Surface area (mi^2)	State	Salinity Zone	Tidal System	Open Water (OW)	Deep Water (DW)	Deep Channel (DC)
ANATF_DC	Anacostia River, DC	3.18607	1.23015	DC	TF	POTOMAC	Y
ANATF_MD	Anacostia River, MD	0.220444	0.085114	MD	TF	POTOMAC	Y
APPTF	Appomattox River	8.01161	3.0933	VA	TF	JAMES	Y
BACOH	Back River	16.1754	6.24534	MD	OH	UPPER TRIB	Y
BIGMH	Big Annemessex River	29.0648	11.222	MD	MH	TANGIER	Y
BOHOH	Bohemia River	11.9276	4.60528	MD	OH	UPPER TRIB	Y
BSHOH	Bush River	30.5427	11.7926	MD	OH	UPPER TRIB	Y
C&DOH_DE	C&D Canal, DE	1.06982	0.413059	DE	OH	UPPER TRIB	Y
C&DOH_MD	C&D Canal, MD	2.49601	0.963714	MD	OH	UPPER TRIB	Y
CB1TF	Northern Chesapeake Bay	151.621	58.5411	MD	TF	MAIN	Y
CB2OH	Upper Chesapeake Bay	275.24	106.271	MD	OH	MAIN	Y
CB3MH	Upper Central Chesapeake Bay	361.586	139.609	MD	MH	MAIN	Y	Y	Y
CB4MH	Middle Central Chesapeake Bay	908.847	350.908	MD	MH	MAIN	Y	Y	Y
CB5MH_MD	Lower Central Chesapeake Bay, MD	920.485	355.401	MD	MH	MAIN	Y	Y	Y
CB5MH_VA	Lower Central Chesapeake Bay, VA	554.138	213.954	VA	MH	MAIN	Y	Y	Y
CB6PH	Western Lower Chesapeake Bay	743.349	287.009	VA	PH	MAIN	Y	Y
CB7PH	Eastern Lower Chesapeake Bay	1520.78	587.175	VA	PH	MAIN	Y	Y
CB8PH	Mouth of Chesapeake Bay	412.428	159.239	VA	PH	MAIN	Y
CHKOH	Chickahominy River	27.9693	10.799	VA	OH	JAMES	Y
CHOMH1	Lower Choptank River	242.057	93.4588	MD	MH	CHOPTANK	Y
CHOMH2	Mouth of Choptank River	74.2001	28.6488	MD	MH	CHOPTANK	Y
CHOOH	Middle Choptank River	15.0376	5.80607	MD	OH	CHOPTANK	Y
CHOTF	Upper Choptank River	8.90618	3.43869	MD	TF	CHOPTANK	Y
CHSMH	Lower Chester River	119.29	46.0582	MD	MH	CHESTER	Y	Y	Y
CHSOH	Middle Chester River	14.7905	5.71066	MD	OH	CHESTER	Y
CHSTF	Upper Chester River	4.08402	1.57685	MD	TF	CHESTER	Y
CRRMH	Corrotoman River	23.4836	9.06707	VA	MH	RAPPAHANNOCK	Y
EASMH	Eastern Bay	234.544	90.5579	MD	MH	UPPER TRIB	Y	Y	Y
EBEMH	Eastern Branch Elizabeth River	5.77444	2.22952	VA	MH	ELIZABETH	Y
ELIPH	Mouth to mid-Elizabeth River	21.1527	8.16709	VA	PH	ELIZABETH	Y
ELKOH	Elk River	37.27	14.39	MD	OH	UPPER TRIB	Y
FSBMH	Fishing Bay	83.5055	32.2417	MD	MH	TANGIER	Y
GUNOH	Gunpowder River	41.5971	16.0607	MD	OH	UPPER TRIB	Y
HNGMH	Honga River	97.7192	37.7296	MD	MH	TANGIER	Y
JMSMH	Lower James River	304.241	117.468	VA	MH	JAMES	Y
JMSOH	Middle James River	127.749	49.3242	VA	OH	JAMES	Y
JMSPH	Mouth of James River	76.5619	29.5607	VA	PH	JAMES	Y
JMSTF1	Upper James River Lower	73.9845	28.5656	VA	TF	JAMES	Y
JMSTF2	Upper James River Upper	21.3174	8.23067	VA	TF	JAMES	Y
LAFMH	Lafayette River	5.75091	2.22044	VA	MH	ELIZABETH	Y
LCHMH	Little Choptank River	89.5735	34.5845	MD	MH	CHOPTANK	Y
LYNPH	Lynnhaven River	19.6072	7.57037	VA	PH	TBD	Y
MAGMH	Magothy River	26.5307	10.2435	MD	MH	UPPER TRIB	Y	Y
MANMH	Manokin River	60.7889	23.4707	MD	MH	TANGIER	Y
MATTF	Mattawoman Creek	7.28089	2.81117	MD	TF	POTOMAC	Y
MIDOH	Middle River	16.2141	6.26028	MD	OH	UPPER TRIB	Y
MOBPH	Mobjack Bay	342.698	132.316	VA	PH	MAIN	Y
MPNOH	Lower Mattaponi River	7.95214	3.07034	VA	OH	YORK	Y
MPNTF	Upper Mattaponi River	9.28024	3.58312	VA	TF	YORK	Y
NANMH	Lower Nanticoke River	48.3578	18.671	MD	MH	NANTICOKE	Y
NANOH	Middle Nanticoke River	16.4553	6.35344	MD	OH	NANTICOKE	Y
NANTF_DE	Upper Nanticoke, DE	3.44982	1.33198	DE	TF	NANTICOKE	Y
NANTF_MD	Upper Nanticoke, MD	1.15864	0.447354	MD	TF	NANTICOKE	Y
NORTF	Northeast River	15.8177	6.10724	MD	TF	UPPER TRIB	Y
PATMH	Patapsco River	93.6046	36.1409	MD	MH	UPPER TRIB	Y	Y	Y
PAXMH	Lower Patuxent River	107.536	41.5198	MD	MH	PATUXENT	Y	Y
PAXOH	Middle Patuxent River	14.2435	5.49943	MD	OH	PATUXENT	Y
PAXTF	Upper Patuxent River	4.40862	1.70218	MD	TF	PATUXENT	Y
PIAMH	Piankatank River	69.7742	26.9399	VA	MH	TBD	Y
PISTF	Piscataway Creek	3.709	1.43205	MD	TF	POTOMAC	Y
PMKOH	Lower Pamunkey River	14.0938	5.44165	VA	OH	YORK	Y
PMKTF	Upper Pamunkey River	16.226	6.26488	VA	TF	YORK	Y
POCMH_MD	Lower Pocomoke River, MD	52.0824	20.1091	MD	MH	POCOMOKE	Y
POCMH_VA	Lower Pocomoke River, VA	138.777	53.582	VA	MH	POCOMOKE	Y
POCOH_MD	Middle Pocomoke River, MD	6.45539	2.49244	MD	OH	POCOMOKE	Y
POCOH_VA	Middle Pocomoke River, VA	7.36611	2.84407	VA	OH	POCOMOKE	Y
POCTF	Upper Pocomoke River	3.99887	1.54397	MD	TF	POCOMOKE	Y
POTMH_MD	Lower Potomac River, MD	804.204	310.505	MD	MH	POTOMAC	Y	Y	Y
POTMH_VA	Lower Potomac River, VA	83.6607	32.3016	VA	MH	POTOMAC	Y	Y	Y
POTOH_VA	Middle Potomac River, VA	21.0193	8.1156	VA	OH	POTOMAC	Y
POTOH1_MD	Middle Potomac River, MD Mainstem	175.075	67.5969	MD	OH	POTOMAC	Y
POTOH2_MD	Middle Potomac River, MD Nangemoy Creek	7.7244	2.98241	MD	OH	POTOMAC	Y
POTOH3_MD	Middle Potomac River, MD Port Tobacco River	11.1447	4.303	MD	OH	POTOMAC	Y
POTTF_DC	Upper Potomac River, DC	13.2877	5.13041	DC	TF	POTOMAC	Y
POTTF_MD	Upper Potomac River, MD	92.9894	35.9034	MD	TF	POTOMAC	Y
POTTF_VA	Upper Potomac River, VA	44.158	17.0495	VA	TF	POTOMAC	Y
RHDMH	Rhode River	9.11056	3.51761	MD	MH	UPPER TRIB	Y
RPPMH	Lower Rappahannock River	323.831	125.032	VA	MH	RAPPAHANNOCK	Y	Y	Y
RPPOH	Middle Rappahannock River	19.5365	7.54309	VA	OH	RAPPAHANNOCK	Y
RPPTF	Upper Rappahannock River	36.5033	14.094	VA	TF	RAPPAHANNOCK	Y
SASOH	Sassafras River	33.0857	12.7745	MD	OH	UPPER TRIB	Y
SBEMH	Southern Branch Elizabeth River	8.39296	3.24054	VA	MH	ELIZABETH	Y	Y
SEVMH	Severn River	29.3873	11.3465	MD	MH	UPPER TRIB	Y	Y
SOUMH	South River	23.9804	9.25887	MD	MH	UPPER TRIB	Y	Y
TANMH_MD	Tangier Sound, MD	581.147	224.382	MD	MH	TANGIER	Y
TANMH_VA	Tangier Sound, VA	316.778	122.309	VA	MH	TANGIER	Y
WBEMH	Western Branch Elizabeth River	6.00683	2.31925	VA	MH	ELIZABETH	Y
WBRTF	Western Branch Patuxent River	0.131511	0.0507765	MD	TF	PATUXENT	Y
WICMH	Wicomico River	35.1165	13.5586	MD	MH	TANGIER	Y
WSTMH	West River	11.304	4.36449	MD	MH	UPPER TRIB	Y
YRKMH	Middle York River	94.5925	36.5224	VA	MH	YORK	Y
YRKPH	Lower York River	68.4147	26.4151	VA	PH	YORK	Y	Y
						Count	92	18	10
* For the full names of each segment, refer to the following documents and tables:
https://www.chesapeakebay.net/documents/Chesapeake_Bay_Program_Analytical_Segmentation_Scheme_1983-2003.pdf									(Table 1 and Appendix C)
https://www.epa.gov/sites/production/files/2014-12/documents/cbay_final_tmdl_section_9_final_0.pdf									(Table 9-1)

## Sheet: Attainment deficit
Segment	Salinity Zone	Tidal System	Period	Attainment Deficit (percent)
				Open Water (OW)	Deep Water (DW)	Deep Channel (DC)
ANATF_DC	TF	POTOMAC	1985-1987	-24.8795	NA	NA
ANATF_DC	TF	POTOMAC	1986-1988	-34.9236	NA	NA
ANATF_DC	TF	POTOMAC	1987-1989	-22.2665	NA	NA
ANATF_DC	TF	POTOMAC	1988-1990	-29.0799	NA	NA
ANATF_DC	TF	POTOMAC	1989-1991	-20.1734	NA	NA
ANATF_DC	TF	POTOMAC	1990-1992	-18.6887	NA	NA
ANATF_DC	TF	POTOMAC	1991-1993	-11.9342	NA	NA
ANATF_DC	TF	POTOMAC	1992-1994	-14.8732	NA	NA
ANATF_DC	TF	POTOMAC	1993-1995	-18.3018	NA	NA
ANATF_DC	TF	POTOMAC	1994-1996	-16.9205	NA	NA
ANATF_DC	TF	POTOMAC	1995-1997	-11.5928	NA	NA
ANATF_DC	TF	POTOMAC	1996-1998	-6.08049	NA	NA
ANATF_DC	TF	POTOMAC	1997-1999	-6.90024	NA	NA
ANATF_DC	TF	POTOMAC	1998-2000	-9.5667	NA	NA
ANATF_DC	TF	POTOMAC	1999-2001	-6.19466	NA	NA
ANATF_DC	TF	POTOMAC	2000-2002	-6.49307	NA	NA
ANATF_DC	TF	POTOMAC	2001-2003	-8.66458	NA	NA
ANATF_DC	TF	POTOMAC	2002-2004	-7.46919	NA	NA
ANATF_DC	TF	POTOMAC	2003-2005	-3.12416	NA	NA
ANATF_DC	TF	POTOMAC	2004-2006	0	NA	NA
ANATF_DC	TF	POTOMAC	2005-2007	-5.91971	NA	NA
ANATF_DC	TF	POTOMAC	2006-2008	-15.243	NA	NA
ANATF_DC	TF	POTOMAC	2007-2009	-12.1582	NA	NA
ANATF_DC	TF	POTOMAC	2008-2010	-9.91108	NA	NA
ANATF_DC	TF	POTOMAC	2009-2011	-7.66012	NA	NA
ANATF_DC	TF	POTOMAC	2010-2012	-10.8439	NA	NA
ANATF_DC	TF	POTOMAC	2011-2013	-13.6866	NA	NA
ANATF_DC	TF	POTOMAC	2012-2014	-14.4382	NA	NA
ANATF_DC	TF	POTOMAC	2013-2015	-18.6446	NA	NA
ANATF_DC	TF	POTOMAC	2014-2016	-22.0926	NA	NA
ANATF_MD	TF	POTOMAC	1985-1987	-53.0757	NA	NA
ANATF_MD	TF	POTOMAC	1986-1988	-47.1109	NA	NA
ANATF_MD	TF	POTOMAC	1987-1989	-24.9966	NA	NA
ANATF_MD	TF	POTOMAC	1988-1990	-27.2781	NA	NA
ANATF_MD	TF	POTOMAC	1989-1991	-18.6235	NA	NA
ANATF_MD	TF	POTOMAC	1990-1992	-32.3758	NA	NA
ANATF_MD	TF	POTOMAC	1991-1993	-32.157	NA	NA
ANATF_MD	TF	POTOMAC	1992-1994	-36.815	NA	NA
ANATF_MD	TF	POTOMAC	1993-1995	-27.9495	NA	NA
ANATF_MD	TF	POTOMAC	1994-1996	-19.2724	NA	NA
ANATF_MD	TF	POTOMAC	1995-1997	-15.2471	NA	NA
ANATF_MD	TF	POTOMAC	1996-1998	-7.24551	NA	NA
ANATF_MD	TF	POTOMAC	1997-1999	-13.7115	NA	NA
ANATF_MD	TF	POTOMAC	1998-2000	-15.7494	NA	NA
ANATF_MD	TF	POTOMAC	1999-2001	-11.7844	NA	NA
ANATF_MD	TF	POTOMAC	2000-2002	-33.5029	NA	NA
ANATF_MD	TF	POTOMAC	2001-2003	-24.9966	NA	NA
ANATF_MD	TF	POTOMAC	2002-2004	-27.249	NA	NA
ANATF_MD	TF	POTOMAC	2003-2005	-0.59205	NA	NA
ANATF_MD	TF	POTOMAC	2004-2006	-2.43374	NA	NA
ANATF_MD	TF	POTOMAC	2005-2007	-20.0319	NA	NA
ANATF_MD	TF	POTOMAC	2006-2008	-38.7256	NA	NA
ANATF_MD	TF	POTOMAC	2007-2009	-39.6485	NA	NA
ANATF_MD	TF	POTOMAC	2008-2010	-32.2677	NA	NA
ANATF_MD	TF	POTOMAC	2009-2011	-32.2677	NA	NA
ANATF_MD	TF	POTOMAC	2010-2012	-47.1109	NA	NA
ANATF_MD	TF	POTOMAC	2011-2013	-52.4035	NA	NA
ANATF_MD	TF	POTOMAC	2012-2014	-57.3237	NA	NA
ANATF_MD	TF	POTOMAC	2013-2015	-27.5485	NA	NA
ANATF_MD	TF	POTOMAC	2014-2016	-34.572	NA	NA
APPTF	TF	JAMES	1985-1987	-4.58952	NA	NA
APPTF	TF	JAMES	1986-1988	-4.58952	NA	NA
APPTF	TF	JAMES	1987-1989	0	NA	NA
APPTF	TF	JAMES	1988-1990	0	NA	NA
APPTF	TF	JAMES	1989-1991	0	NA	NA
APPTF	TF	JAMES	1990-1992	0	NA	NA
APPTF	TF	JAMES	1991-1993	0	NA	NA
APPTF	TF	JAMES	1992-1994	0	NA	NA
APPTF	TF	JAMES	1993-1995	0	NA	NA
APPTF	TF	JAMES	1994-1996	0	NA	NA
APPTF	TF	JAMES	1995-1997	0	NA	NA
APPTF	TF	JAMES	1996-1998	0	NA	NA
APPTF	TF	JAMES	1997-1999	0	NA	NA
APPTF	TF	JAMES	1998-2000	0	NA	NA
APPTF	TF	JAMES	1999-2001	0	NA	NA
APPTF	TF	JAMES	2000-2002	0	NA	NA
APPTF	TF	JAMES	2001-2003	0	NA	NA
APPTF	TF	JAMES	2002-2004	0	NA	NA
APPTF	TF	JAMES	2003-2005	0	NA	NA
APPTF	TF	JAMES	2004-2006	0	NA	NA
APPTF	TF	JAMES	2005-2007	0	NA	NA
APPTF	TF	JAMES	2006-2008	0	NA	NA
APPTF	TF	JAMES	2007-2009	0	NA	NA
APPTF	TF	JAMES	2008-2010	0	NA	NA
APPTF	TF	JAMES	2009-2011	0	NA	NA
APPTF	TF	JAMES	2010-2012	0	NA	NA
APPTF	TF	JAMES	2011-2013	0	NA	NA
APPTF	TF	JAMES	2012-2014	0	NA	NA
APPTF	TF	JAMES	2013-2015	0	NA	NA
APPTF	TF	JAMES	2014-2016	0	NA	NA
BACOH	OH	UPPER TRIB	1985-1987	0	NA	NA
BACOH	OH	UPPER TRIB	1986-1988	-4.58952	NA	NA
BACOH	OH	UPPER TRIB	1987-1989	-4.58952	NA	NA
BACOH	OH	UPPER TRIB	1988-1990	-4.58952	NA	NA
BACOH	OH	UPPER TRIB	1989-1991	0	NA	NA
BACOH	OH	UPPER TRIB	1990-1992	-4.58952	NA	NA
BACOH	OH	UPPER TRIB	1991-1993	-4.58952	NA	NA
BACOH	OH	UPPER TRIB	1992-1994	-4.58952	NA	NA
BACOH	OH	UPPER TRIB	1993-1995	0	NA	NA
BACOH	OH	UPPER TRIB	1994-1996	0	NA	NA
BACOH	OH	UPPER TRIB	1995-1997	0	NA	NA
BACOH	OH	UPPER TRIB	1996-1998	0	NA	NA
BACOH	OH	UPPER TRIB	1997-1999	-11.0125	NA	NA
BACOH	OH	UPPER TRIB	1998-2000	-24.9966	NA	NA
BACOH	OH	UPPER TRIB	1999-2001	-24.9966	NA	NA
BACOH	OH	UPPER TRIB	2000-2002	-11.0125	NA	NA
BACOH	OH	UPPER TRIB	2001-2003	-11.0125	NA	NA
BACOH	OH	UPPER TRIB	2002-2004	-11.0125	NA	NA
BACOH	OH	UPPER TRIB	2003-2005	-11.0125	NA	NA
BACOH	OH	UPPER TRIB	2004-2006	0	NA	NA
BACOH	OH	UPPER TRIB	2005-2007	0	NA	NA
BACOH	OH	UPPER TRIB	2006-2008	0	NA	NA
BACOH	OH	UPPER TRIB	2007-2009	0	NA	NA
BACOH	OH	UPPER TRIB	2008-2010	0	NA	NA
BACOH	OH	UPPER TRIB	2009-2011	-4.58952	NA	NA
BACOH	OH	UPPER TRIB	2010-2012	-4.58952	NA	NA
BACOH	OH	UPPER TRIB	2011-2013	-4.58952	NA	NA
BACOH	OH	UPPER TRIB	2012-2014	0	NA	NA
BACOH	OH	UPPER TRIB	2013-2015	0	NA	NA
BACOH	OH	UPPER TRIB	2014-2016	0	NA	NA
BIGMH	MH	TANGIER	1985-1987	0	NA	NA
BIGMH	MH	TANGIER	1986-1988	0	NA	NA
BIGMH	MH	TANGIER	1987-1989	0	NA	NA
BIGMH	MH	TANGIER	1988-1990	0	NA	NA
BIGMH	MH	TANGIER	1989-1991	0	NA	NA
BIGMH	MH	TANGIER	1990-1992	0	NA	NA
BIGMH	MH	TANGIER	1991-1993	0	NA	NA
BIGMH	MH	TANGIER	1992-1994	0	NA	NA
BIGMH	MH	TANGIER	1993-1995	0	NA	NA
BIGMH	MH	TANGIER	1994-1996	0	NA	NA
BIGMH	MH	TANGIER	1995-1997	0	NA	NA
BIGMH	MH	TANGIER	1996-1998	0	NA	NA
BIGMH	MH	TANGIER	1997-1999	0	NA	NA
BIGMH	MH	TANGIER	1998-2000	0	NA	NA
BIGMH	MH	TANGIER	1999-2001	0	NA	NA
BIGMH	MH	TANGIER	2000-2002	0	NA	NA
BIGMH	MH	TANGIER	2001-2003	0	NA	NA
BIGMH	MH	TANGIER	2002-2004	0	NA	NA
BIGMH	MH	TANGIER	2003-2005	0	NA	NA
BIGMH	MH	TANGIER	2004-2006	0	NA	NA
BIGMH	MH	TANGIER	2005-2007	0	NA	NA
BIGMH	MH	TANGIER	2006-2008	0	NA	NA
BIGMH	MH	TANGIER	2007-2009	0	NA	NA
BIGMH	MH	TANGIER	2008-2010	0	NA	NA
BIGMH	MH	TANGIER	2009-2011	0	NA	NA
BIGMH	MH	TANGIER	2010-2012	0	NA	NA
BIGMH	MH	TANGIER	2011-2013	0	NA	NA
BIGMH	MH	TANGIER	2012-2014	0	NA	NA
BIGMH	MH	TANGIER	2013-2015	0	NA	NA
BIGMH	MH	TANGIER	2014-2016	0	NA	NA
BOHOH	OH	UPPER TRIB	1985-1987	0	NA	NA
BOHOH	OH	UPPER TRIB	1986-1988	0	NA	NA
BOHOH	OH	UPPER TRIB	1987-1989	0	NA	NA
BOHOH	OH	UPPER TRIB	1988-1990	0	NA	NA
BOHOH	OH	UPPER TRIB	1989-1991	0	NA	NA
BOHOH	OH	UPPER TRIB	1990-1992	0	NA	NA
BOHOH	OH	UPPER TRIB	1991-1993	0	NA	NA
BOHOH	OH	UPPER TRIB	1992-1994	-0.36982	NA	NA
BOHOH	OH	UPPER TRIB	1993-1995	-0.36982	NA	NA
BOHOH	OH	UPPER TRIB	1994-1996	-0.36982	NA	NA
BOHOH	OH	UPPER TRIB	1995-1997	0	NA	NA
BOHOH	OH	UPPER TRIB	1996-1998	0	NA	NA
BOHOH	OH	UPPER TRIB	1997-1999	-0.36982	NA	NA
BOHOH	OH	UPPER TRIB	1998-2000	-0.36982	NA	NA
BOHOH	OH	UPPER TRIB	1999-2001	-0.36982	NA	NA
BOHOH	OH	UPPER TRIB	2000-2002	0	NA	NA
BOHOH	OH	UPPER TRIB	2001-2003	0	NA	NA
BOHOH	OH	UPPER TRIB	2002-2004	0	NA	NA
BOHOH	OH	UPPER TRIB	2003-2005	0	NA	NA
BOHOH	OH	UPPER TRIB	2004-2006	0	NA	NA
BOHOH	OH	UPPER TRIB	2005-2007	0	NA	NA
BOHOH	OH	UPPER TRIB	2006-2008	0	NA	NA
BOHOH	OH	UPPER TRIB	2007-2009	0	NA	NA
BOHOH	OH	UPPER TRIB	2008-2010	0	NA	NA
BOHOH	OH	UPPER TRIB	2009-2011	0	NA	NA
BOHOH	OH	UPPER TRIB	2010-2012	0	NA	NA
BOHOH	OH	UPPER TRIB	2011-2013	0	NA	NA
BOHOH	OH	UPPER TRIB	2012-2014	0	NA	NA
BOHOH	OH	UPPER TRIB	2013-2015	-0.36982	NA	NA
BOHOH	OH	UPPER TRIB	2014-2016	-0.36982	NA	NA
BSHOH	OH	UPPER TRIB	1985-1987	-0.67183	NA	NA
BSHOH	OH	UPPER TRIB	1986-1988	0	NA	NA
BSHOH	OH	UPPER TRIB	1987-1989	0	NA	NA
BSHOH	OH	UPPER TRIB	1988-1990	0	NA	NA
BSHOH	OH	UPPER TRIB	1989-1991	0	NA	NA
BSHOH	OH	UPPER TRIB	1990-1992	-4.58952	NA	NA
BSHOH	OH	UPPER TRIB	1991-1993	-5.16314	NA	NA
BSHOH	OH	UPPER TRIB	1992-1994	-5.16314	NA	NA
BSHOH	OH	UPPER TRIB	1993-1995	-0.67183	NA	NA
BSHOH	OH	UPPER TRIB	1994-1996	-0.49553	NA	NA
BSHOH	OH	UPPER TRIB	1995-1997	-6.69919	NA	NA
BSHOH	OH	UPPER TRIB	1996-1998	-4.58952	NA	NA
BSHOH	OH	UPPER TRIB	1997-1999	-4.58952	NA	NA
BSHOH	OH	UPPER TRIB	1998-2000	0	NA	NA
BSHOH	OH	UPPER TRIB	1999-2001	0	NA	NA
BSHOH	OH	UPPER TRIB	2000-2002	0	NA	NA
BSHOH	OH	UPPER TRIB	2001-2003	0	NA	NA
BSHOH	OH	UPPER TRIB	2002-2004	0	NA	NA
BSHOH	OH	UPPER TRIB	2003-2005	0	NA	NA
BSHOH	OH	UPPER TRIB	2004-2006	-0.24107	NA	NA
BSHOH	OH	UPPER TRIB	2005-2007	-0.23894	NA	NA
BSHOH	OH	UPPER TRIB	2006-2008	-0.24279	NA	NA
BSHOH	OH	UPPER TRIB	2007-2009	0	NA	NA
BSHOH	OH	UPPER TRIB	2008-2010	0	NA	NA
BSHOH	OH	UPPER TRIB	2009-2011	-4.58952	NA	NA
BSHOH	OH	UPPER TRIB	2010-2012	-6.69919	NA	NA
BSHOH	OH	UPPER TRIB	2011-2013	-6.69919	NA	NA
BSHOH	OH	UPPER TRIB	2012-2014	-0.49553	NA	NA
BSHOH	OH	UPPER TRIB	2013-2015	0	NA	NA
BSHOH	OH	UPPER TRIB	2014-2016	0	NA	NA
C&DOH_DE	OH	UPPER TRIB	1985-1987	0	NA	NA
C&DOH_DE	OH	UPPER TRIB	1986-1988	0	NA	NA
C&DOH_DE	OH	UPPER TRIB	1987-1989	0	NA	NA
C&DOH_DE	OH	UPPER TRIB	1988-1990	0	NA	NA
C&DOH_DE	OH	UPPER TRIB	1989-1991	0	NA	NA
C&DOH_DE	OH	UPPER TRIB	1990-1992	0	NA	NA
C&DOH_DE	OH	UPPER TRIB	1991-1993	0	NA	NA
C&DOH_DE	OH	UPPER TRIB	1992-1994	0	NA	NA
C&DOH_DE	OH	UPPER TRIB	1993-1995	0	NA	NA
C&DOH_DE	OH	UPPER TRIB	1994-1996	0	NA	NA
C&DOH_DE	OH	UPPER TRIB	1995-1997	0	NA	NA
C&DOH_DE	OH	UPPER TRIB	1996-1998	0	NA	NA
C&DOH_DE	OH	UPPER TRIB	1997-1999	0	NA	NA
C&DOH_DE	OH	UPPER TRIB	1998-2000	0	NA	NA
C&DOH_DE	OH	UPPER TRIB	1999-2001	0	NA	NA
C&DOH_DE	OH	UPPER TRIB	2000-2002	0	NA	NA
C&DOH_DE	OH	UPPER TRIB	2001-2003	0	NA	NA
C&DOH_DE	OH	UPPER TRIB	2002-2004	0	NA	NA
C&DOH_DE	OH	UPPER TRIB	2003-2005	0	NA	NA
C&DOH_DE	OH	UPPER TRIB	2004-2006	0	NA	NA
C&DOH_DE	OH	UPPER TRIB	2005-2007	0	NA	NA
C&DOH_DE	OH	UPPER TRIB	2006-2008	0	NA	NA
C&DOH_DE	OH	UPPER TRIB	2007-2009	0	NA	NA
C&DOH_DE	OH	UPPER TRIB	2008-2010	0	NA	NA
C&DOH_DE	OH	UPPER TRIB	2009-2011	0	NA	NA
C&DOH_DE	OH	UPPER TRIB	2010-2012	0	NA	NA
C&DOH_DE	OH	UPPER TRIB	2011-2013	0	NA	NA
C&DOH_DE	OH	UPPER TRIB	2012-2014	0	NA	NA
C&DOH_DE	OH	UPPER TRIB	2013-2015	0	NA	NA
C&DOH_DE	OH	UPPER TRIB	2014-2016	0	NA	NA
C&DOH_MD	OH	MAIN	1985-1987	0	NA	NA
C&DOH_MD	OH	MAIN	1986-1988	0	NA	NA
C&DOH_MD	OH	MAIN	1987-1989	0	NA	NA
C&DOH_MD	OH	MAIN	1988-1990	0	NA	NA
C&DOH_MD	OH	MAIN	1989-1991	0	NA	NA
C&DOH_MD	OH	MAIN	1990-1992	0	NA	NA
C&DOH_MD	OH	MAIN	1991-1993	0	NA	NA
C&DOH_MD	OH	MAIN	1992-1994	0	NA	NA
C&DOH_MD	OH	MAIN	1993-1995	0	NA	NA
C&DOH_MD	OH	MAIN	1994-1996	0	NA	NA
C&DOH_MD	OH	MAIN	1995-1997	0	NA	NA
C&DOH_MD	OH	MAIN	1996-1998	0	NA	NA
C&DOH_MD	OH	MAIN	1997-1999	0	NA	NA
C&DOH_MD	OH	MAIN	1998-2000	0	NA	NA
C&DOH_MD	OH	MAIN	1999-2001	0	NA	NA
C&DOH_MD	OH	MAIN	2000-2002	0	NA	NA
C&DOH_MD	OH	MAIN	2001-2003	0	NA	NA
C&DOH_MD	OH	MAIN	2002-2004	0	NA	NA
C&DOH_MD	OH	MAIN	2003-2005	0	NA	NA
C&DOH_MD	OH	MAIN	2004-2006	0	NA	NA
C&DOH_MD	OH	MAIN	2005-2007	0	NA	NA
C&DOH_MD	OH	MAIN	2006-2008	0	NA	NA
C&DOH_MD	OH	MAIN	2007-2009	0	NA	NA
C&DOH_MD	OH	MAIN	2008-2010	0	NA	NA
C&DOH_MD	OH	MAIN	2009-2011	0	NA	NA
C&DOH_MD	OH	MAIN	2010-2012	0	NA	NA
C&DOH_MD	OH	MAIN	2011-2013	0	NA	NA
C&DOH_MD	OH	MAIN	2012-2014	0	NA	NA
C&DOH_MD	OH	MAIN	2013-2015	0	NA	NA
C&DOH_MD	OH	MAIN	2014-2016	0	NA	NA
CB1TF	TF	MAIN	1985-1987	0	NA	NA
CB1TF	TF	MAIN	1986-1988	0	NA	NA
CB1TF	TF	MAIN	1987-1989	0	NA	NA
CB1TF	TF	MAIN	1988-1990	0	NA	NA
CB1TF	TF	MAIN	1989-1991	0	NA	NA
CB1TF	TF	MAIN	1990-1992	0	NA	NA
CB1TF	TF	MAIN	1991-1993	0	NA	NA
CB1TF	TF	MAIN	1992-1994	0	NA	NA
CB1TF	TF	MAIN	1993-1995	0	NA	NA
CB1TF	TF	MAIN	1994-1996	0	NA	NA
CB1TF	TF	MAIN	1995-1997	0	NA	NA
CB1TF	TF	MAIN	1996-1998	0	NA	NA
CB1TF	TF	MAIN	1997-1999	0	NA	NA
CB1TF	TF	MAIN	1998-2000	0	NA	NA
CB1TF	TF	MAIN	1999-2001	0	NA	NA
CB1TF	TF	MAIN	2000-2002	0	NA	NA
CB1TF	TF	MAIN	2001-2003	0	NA	NA
CB1TF	TF	MAIN	2002-2004	0	NA	NA
CB1TF	TF	MAIN	2003-2005	0	NA	NA
CB1TF	TF	MAIN	2004-2006	0	NA	NA
CB1TF	TF	MAIN	2005-2007	0	NA	NA
CB1TF	TF	MAIN	2006-2008	0	NA	NA
CB1TF	TF	MAIN	2007-2009	0	NA	NA
CB1TF	TF	MAIN	2008-2010	0	NA	NA
CB1TF	TF	MAIN	2009-2011	0	NA	NA
CB1TF	TF	MAIN	2010-2012	0	NA	NA
CB1TF	TF	MAIN	2011-2013	0	NA	NA
CB1TF	TF	MAIN	2012-2014	0	NA	NA
CB1TF	TF	MAIN	2013-2015	0	NA	NA
CB1TF	TF	MAIN	2014-2016	0	NA	NA
CB2OH	OH	MAIN	1985-1987	-2.97201	NA	NA
CB2OH	OH	MAIN	1986-1988	-0.92835	NA	NA
CB2OH	OH	MAIN	1987-1989	-0.23007	NA	NA
CB2OH	OH	MAIN	1988-1990	-0.31749	NA	NA
CB2OH	OH	MAIN	1989-1991	-0.10166	NA	NA
CB2OH	OH	MAIN	1990-1992	-0.7303	NA	NA
CB2OH	OH	MAIN	1991-1993	-0.21187	NA	NA
CB2OH	OH	MAIN	1992-1994	0	NA	NA
CB2OH	OH	MAIN	1993-1995	-0.00739	NA	NA
CB2OH	OH	MAIN	1994-1996	-0.05976	NA	NA
CB2OH	OH	MAIN	1995-1997	-0.3783	NA	NA
CB2OH	OH	MAIN	1996-1998	-0.02493	NA	NA
CB2OH	OH	MAIN	1997-1999	-0.09538	NA	NA
CB2OH	OH	MAIN	1998-2000	-0.01393	NA	NA
CB2OH	OH	MAIN	1999-2001	-0.49465	NA	NA
CB2OH	OH	MAIN	2000-2002	-0.63636	NA	NA
CB2OH	OH	MAIN	2001-2003	-1.21623	NA	NA
CB2OH	OH	MAIN	2002-2004	-0.58861	NA	NA
CB2OH	OH	MAIN	2003-2005	-0.36125	NA	NA
CB2OH	OH	MAIN	2004-2006	-0.47184	NA	NA
CB2OH	OH	MAIN	2005-2007	-0.21875	NA	NA
CB2OH	OH	MAIN	2006-2008	-0.1899	NA	NA
CB2OH	OH	MAIN	2007-2009	-1.10857	NA	NA
CB2OH	OH	MAIN	2008-2010	-1.12405	NA	NA
CB2OH	OH	MAIN	2009-2011	-1.19584	NA	NA
CB2OH	OH	MAIN	2010-2012	-0.29649	NA	NA
CB2OH	OH	MAIN	2011-2013	-0.19014	NA	NA
CB2OH	OH	MAIN	2012-2014	-1.06825	NA	NA
CB2OH	OH	MAIN	2013-2015	-0.24746	NA	NA
CB2OH	OH	MAIN	2014-2016	-0.44248	NA	NA
CB3MH	MH	MAIN	1985-1987	0	-1.33833	-10.1168
CB3MH	MH	MAIN	1986-1988	0	-1.59141	-14.5179
CB3MH	MH	MAIN	1987-1989	0	-1.93894	-13.4452
CB3MH	MH	MAIN	1988-1990	0	-1.82022	-13.3007
CB3MH	MH	MAIN	1989-1991	0	-1.63262	-11.3179
CB3MH	MH	MAIN	1990-1992	0	-1.60158	-9.44248
CB3MH	MH	MAIN	1991-1993	0	-1.58328	-14.2433
CB3MH	MH	MAIN	1992-1994	0	-1.74892	-13.1759
CB3MH	MH	MAIN	1993-1995	0	-2.08	-15.5871
CB3MH	MH	MAIN	1994-1996	0	-3.13709	-10.4546
CB3MH	MH	MAIN	1995-1997	0	-3.83608	-12.0122
CB3MH	MH	MAIN	1996-1998	0	-3.46697	-13.3036
CB3MH	MH	MAIN	1997-1999	0	-1.2343	-12.2288
CB3MH	MH	MAIN	1998-2000	0	-1.11299	-13.4428
CB3MH	MH	MAIN	1999-2001	0	-1.07568	-14.2881
CB3MH	MH	MAIN	2000-2002	0	-1.65785	-15.2165
CB3MH	MH	MAIN	2001-2003	0	-0.89965	-14.2753
CB3MH	MH	MAIN	2002-2004	0	-0.85018	-19.4637
CB3MH	MH	MAIN	2003-2005	0	-2.32696	-23.2721
CB3MH	MH	MAIN	2004-2006	0	-2.65176	-22.1412
CB3MH	MH	MAIN	2005-2007	0	-2.30943	-14.529
CB3MH	MH	MAIN	2006-2008	0	-2.24285	-11.5225
CB3MH	MH	MAIN	2007-2009	0	-2.83722	-13.2335
CB3MH	MH	MAIN	2008-2010	0	-5.75739	-16.878
CB3MH	MH	MAIN	2009-2011	0	-5.49922	-19.3762
CB3MH	MH	MAIN	2010-2012	0	-3.34936	-19.0975
CB3MH	MH	MAIN	2011-2013	0	-2.70612	-17.9639
CB3MH	MH	MAIN	2012-2014	0	-2.80125	-16.477
CB3MH	MH	MAIN	2013-2015	0	-4.1286	-17.99
CB3MH	MH	MAIN	2014-2016	0	-2.07254	-8.20889
CB4MH	MH	MAIN	1985-1987	0	-12.5563	-34.6391
CB4MH	MH	MAIN	1986-1988	0	-15.1915	-41.8635
CB4MH	MH	MAIN	1987-1989	0	-15.7843	-43.986
CB4MH	MH	MAIN	1988-1990	0	-14.3968	-42.8241
CB4MH	MH	MAIN	1989-1991	0	-15.8737	-41.2482
CB4MH	MH	MAIN	1990-1992	0	-13.3399	-37.4808
CB4MH	MH	MAIN	1991-1993	0	-18.9154	-41.4371
CB4MH	MH	MAIN	1992-1994	0	-16.1718	-42.4508
CB4MH	MH	MAIN	1993-1995	0	-20.14	-46.2473
CB4MH	MH	MAIN	1994-1996	0	-16.7021	-48.8698
CB4MH	MH	MAIN	1995-1997	0	-14.7557	-44.1271
CB4MH	MH	MAIN	1996-1998	0	-17.9409	-52.4494
CB4MH	MH	MAIN	1997-1999	0	-16.5657	-47.1121
CB4MH	MH	MAIN	1998-2000	0	-17.4513	-50.9662
CB4MH	MH	MAIN	1999-2001	0	-15.0534	-44.9342
CB4MH	MH	MAIN	2000-2002	0	-15.591	-43.2252
CB4MH	MH	MAIN	2001-2003	0	-16.3393	-44.4652
CB4MH	MH	MAIN	2002-2004	0	-11.4057	-42.8415
CB4MH	MH	MAIN	2003-2005	0	-15.595	-51.5184
CB4MH	MH	MAIN	2004-2006	0	-14.5432	-49.6206
CB4MH	MH	MAIN	2005-2007	0	-18.2508	-50.5444
CB4MH	MH	MAIN	2006-2008	0	-23.1851	-43.6266
CB4MH	MH	MAIN	2007-2009	0	-23.8903	-43.1235
CB4MH	MH	MAIN	2008-2010	0	-25.121	-42.4219
CB4MH	MH	MAIN	2009-2011	0	-16.0168	-44.1304
CB4MH	MH	MAIN	2010-2012	0	-15.5386	-40.6096
CB4MH	MH	MAIN	2011-2013	0	-15.4082	-40.0404
CB4MH	MH	MAIN	2012-2014	0	-14.6171	-38.9356
CB4MH	MH	MAIN	2013-2015	0	-14.3742	-42.917
CB4MH	MH	MAIN	2014-2016	0	-14.6281	-40.4872
CB5MH_MD	MH	MAIN	1985-1987	0	-7.66031	-14.0122
CB5MH_MD	MH	MAIN	1986-1988	0	-8.23087	-23.0692
CB5MH_MD	MH	MAIN	1987-1989	0	-8.08183	-23.9529
CB5MH_MD	MH	MAIN	1988-1990	0	-9.10499	-19.6531
CB5MH_MD	MH	MAIN	1989-1991	-0.1239	-9.87756	-17.255
CB5MH_MD	MH	MAIN	1990-1992	0	-10.857	-16.1503
CB5MH_MD	MH	MAIN	1991-1993	0	-11.4222	-24.7634
CB5MH_MD	MH	MAIN	1992-1994	0	-11.051	-25.2451
CB5MH_MD	MH	MAIN	1993-1995	0	-9.07522	-23.6803
CB5MH_MD	MH	MAIN	1994-1996	0	-6.80737	-21.8671
CB5MH_MD	MH	MAIN	1995-1997	0	-4.20984	-20.7474
CB5MH_MD	MH	MAIN	1996-1998	0	-6.22582	-29.1571
CB5MH_MD	MH	MAIN	1997-1999	0	-5.11505	-23.979
CB5MH_MD	MH	MAIN	1998-2000	0	-5.87701	-23.1078
CB5MH_MD	MH	MAIN	1999-2001	0	-5.66341	-16.659
CB5MH_MD	MH	MAIN	2000-2002	0	-6.47451	-13.8729
CB5MH_MD	MH	MAIN	2001-2003	0	-9.1303	-22.2775
CB5MH_MD	MH	MAIN	2002-2004	0	-5.06154	-23.3636
CB5MH_MD	MH	MAIN	2003-2005	0	-5.87735	-32.1638
CB5MH_MD	MH	MAIN	2004-2006	0	-4.62845	-27.293
CB5MH_MD	MH	MAIN	2005-2007	0	-8.75842	-26.7885
CB5MH_MD	MH	MAIN	2006-2008	0	-11.6922	-19.1079
CB5MH_MD	MH	MAIN	2007-2009	0	-10.5218	-18.0487
CB5MH_MD	MH	MAIN	2008-2010	0	-12.706	-21.4621
CB5MH_MD	MH	MAIN	2009-2011	0	-5.6534	-28.7551
CB5MH_MD	MH	MAIN	2010-2012	0	-2.88909	-25.5789
CB5MH_MD	MH	MAIN	2011-2013	0	-3.79864	-24.9788
CB5MH_MD	MH	MAIN	2012-2014	0	-3.22927	-15.8866
CB5MH_MD	MH	MAIN	2013-2015	0	-4.5683	-16.5841
CB5MH_MD	MH	MAIN	2014-2016	0	-3.35932	-10.7568
CB5MH_VA	MH	MAIN	1985-1987	0	-0.01848	-4.76831
CB5MH_VA	MH	MAIN	1986-1988	0	-0.19868	-6.15538
CB5MH_VA	MH	MAIN	1987-1989	0	-0.20149	-2.46205
CB5MH_VA	MH	MAIN	1988-1990	0	0	-1.25003
CB5MH_VA	MH	MAIN	1989-1991	0	-0.22098	-0.84504
CB5MH_VA	MH	MAIN	1990-1992	0	-0.76118	-0.73981
CB5MH_VA	MH	MAIN	1991-1993	0	-2.09317	-3.71843
CB5MH_VA	MH	MAIN	1992-1994	0	-2.03381	-5.46729
CB5MH_VA	MH	MAIN	1993-1995	0	-0.45279	-4.4903
CB5MH_VA	MH	MAIN	1994-1996	0	-0.10449	-0.27152
CB5MH_VA	MH	MAIN	1995-1997	0	0	0
CB5MH_VA	MH	MAIN	1996-1998	0	-0.06201	-4.92683
CB5MH_VA	MH	MAIN	1997-1999	0	-0.00367	-8.19654
CB5MH_VA	MH	MAIN	1998-2000	0	-0.00066	-8.16959
CB5MH_VA	MH	MAIN	1999-2001	0	0	-1.90665
CB5MH_VA	MH	MAIN	2000-2002	0	0	-0.29271
CB5MH_VA	MH	MAIN	2001-2003	0	-0.03232	-7.63614
CB5MH_VA	MH	MAIN	2002-2004	0	-0.41675	-12.5598
CB5MH_VA	MH	MAIN	2003-2005	0	-3.90001	-15.2084
CB5MH_VA	MH	MAIN	2004-2006	0	-0.78817	-6.3093
CB5MH_VA	MH	MAIN	2005-2007	0	-0.38303	-1.95394
CB5MH_VA	MH	MAIN	2006-2008	0	-0.46549	0
CB5MH_VA	MH	MAIN	2007-2009	0	-1.31996	-0.18298
CB5MH_VA	MH	MAIN	2008-2010	0	-4.48782	0
CB5MH_VA	MH	MAIN	2009-2011	0	-2.25405	-2.98512
CB5MH_VA	MH	MAIN	2010-2012	0	-0.79472	-2.22811
CB5MH_VA	MH	MAIN	2011-2013	-0.00552	-1.84403	-3.85454
CB5MH_VA	MH	MAIN	2012-2014	-0.00503	-0.32981	0
CB5MH_VA	MH	MAIN	2013-2015	0	-2.56112	-0.43777
CB5MH_VA	MH	MAIN	2014-2016	0	-0.49058	0
CB6PH	PH	MAIN	1985-1987	-1.3302	-0.00697	NA
CB6PH	PH	MAIN	1986-1988	-3.05716	-0.00748	NA
CB6PH	PH	MAIN	1987-1989	-6.79668	-0.45087	NA
CB6PH	PH	MAIN	1988-1990	-5.58901	0	NA
CB6PH	PH	MAIN	1989-1991	-4.77914	0	NA
CB6PH	PH	MAIN	1990-1992	-2.21384	0	NA
CB6PH	PH	MAIN	1991-1993	-2.26315	-0.15334	NA
CB6PH	PH	MAIN	1992-1994	-2.71767	-0.227	NA
CB6PH	PH	MAIN	1993-1995	-2.66233	-0.21349	NA
CB6PH	PH	MAIN	1994-1996	-4.63817	0	NA
CB6PH	PH	MAIN	1995-1997	-2.33044	0	NA
CB6PH	PH	MAIN	1996-1998	-0.93077	0	NA
CB6PH	PH	MAIN	1997-1999	0	0	NA
CB6PH	PH	MAIN	1998-2000	-0.02625	0	NA
CB6PH	PH	MAIN	1999-2001	0	0	NA
CB6PH	PH	MAIN	2000-2002	0	0	NA
CB6PH	PH	MAIN	2001-2003	0	0	NA
CB6PH	PH	MAIN	2002-2004	-0.00696	0	NA
CB6PH	PH	MAIN	2003-2005	-0.8334	-0.96932	NA
CB6PH	PH	MAIN	2004-2006	0	0	NA
CB6PH	PH	MAIN	2005-2007	0	0	NA
CB6PH	PH	MAIN	2006-2008	0	0	NA
CB6PH	PH	MAIN	2007-2009	0	0	NA
CB6PH	PH	MAIN	2008-2010	-1.24327	0	NA
CB6PH	PH	MAIN	2009-2011	-4.55981	-1.19328	NA
CB6PH	PH	MAIN	2010-2012	-3.24394	-0.49955	NA
CB6PH	PH	MAIN	2011-2013	-1.75541	-0.49561	NA
CB6PH	PH	MAIN	2012-2014	-0.00496	0	NA
CB6PH	PH	MAIN	2013-2015	0	0	NA
CB6PH	PH	MAIN	2014-2016	0	0	NA
CB7PH	PH	MAIN	1985-1987	-4.56365	0	NA
CB7PH	PH	MAIN	1986-1988	-5.11577	0	NA
CB7PH	PH	MAIN	1987-1989	-8.54572	0	NA
CB7PH	PH	MAIN	1988-1990	-7.09606	0	NA
CB7PH	PH	MAIN	1989-1991	-8.70068	0	NA
CB7PH	PH	MAIN	1990-1992	-5.73031	0	NA
CB7PH	PH	MAIN	1991-1993	-5.8785	0	NA
CB7PH	PH	MAIN	1992-1994	-6.7307	0	NA
CB7PH	PH	MAIN	1993-1995	-5.99388	0	NA
CB7PH	PH	MAIN	1994-1996	-7.12113	0	NA
CB7PH	PH	MAIN	1995-1997	-4.12345	0	NA
CB7PH	PH	MAIN	1996-1998	-4.37886	0	NA
CB7PH	PH	MAIN	1997-1999	-0.90017	0	NA
CB7PH	PH	MAIN	1998-2000	-1.58127	0	NA
CB7PH	PH	MAIN	1999-2001	-0.181	0	NA
CB7PH	PH	MAIN	2000-2002	-0.26085	0	NA
CB7PH	PH	MAIN	2001-2003	-0.85665	0	NA
CB7PH	PH	MAIN	2002-2004	-0.92855	0	NA
CB7PH	PH	MAIN	2003-2005	-4.57419	0	NA
CB7PH	PH	MAIN	2004-2006	-2.78417	0	NA
CB7PH	PH	MAIN	2005-2007	-3.07292	0	NA
CB7PH	PH	MAIN	2006-2008	-0.87518	0	NA
CB7PH	PH	MAIN	2007-2009	-2.47506	0	NA
CB7PH	PH	MAIN	2008-2010	-3.96002	0	NA
CB7PH	PH	MAIN	2009-2011	-7.40417	0	NA
CB7PH	PH	MAIN	2010-2012	-5.6176	0	NA
CB7PH	PH	MAIN	2011-2013	-5.32209	0	NA
CB7PH	PH	MAIN	2012-2014	-1.3558	0	NA
CB7PH	PH	MAIN	2013-2015	-0.49219	0	NA
CB7PH	PH	MAIN	2014-2016	-0.02492	0	NA
CB8PH	PH	MAIN	1985-1987	0	NA	NA
CB8PH	PH	MAIN	1986-1988	0	NA	NA
CB8PH	PH	MAIN	1987-1989	-0.08404	NA	NA
CB8PH	PH	MAIN	1988-1990	-0.08887	NA	NA
CB8PH	PH	MAIN	1989-1991	-0.08887	NA	NA
CB8PH	PH	MAIN	1990-1992	0	NA	NA
CB8PH	PH	MAIN	1991-1993	0	NA	NA
CB8PH	PH	MAIN	1992-1994	0	NA	NA
CB8PH	PH	MAIN	1993-1995	0	NA	NA
CB8PH	PH	MAIN	1994-1996	0	NA	NA
CB8PH	PH	MAIN	1995-1997	0	NA	NA
CB8PH	PH	MAIN	1996-1998	0	NA	NA
CB8PH	PH	MAIN	1997-1999	0	NA	NA
CB8PH	PH	MAIN	1998-2000	0	NA	NA
CB8PH	PH	MAIN	1999-2001	0	NA	NA
CB8PH	PH	MAIN	2000-2002	0	NA	NA
CB8PH	PH	MAIN	2001-2003	0	NA	NA
CB8PH	PH	MAIN	2002-2004	0	NA	NA
CB8PH	PH	MAIN	2003-2005	0	NA	NA
CB8PH	PH	MAIN	2004-2006	0	NA	NA
CB8PH	PH	MAIN	2005-2007	0	NA	NA
CB8PH	PH	MAIN	2006-2008	0	NA	NA
CB8PH	PH	MAIN	2007-2009	0	NA	NA
CB8PH	PH	MAIN	2008-2010	0	NA	NA
CB8PH	PH	MAIN	2009-2011	0	NA	NA
CB8PH	PH	MAIN	2010-2012	0	NA	NA
CB8PH	PH	MAIN	2011-2013	0	NA	NA
CB8PH	PH	MAIN	2012-2014	0	NA	NA
CB8PH	PH	MAIN	2013-2015	0	NA	NA
CB8PH	PH	MAIN	2014-2016	0	NA	NA
CHKOH	OH	JAMES	1985-1987	0	NA	NA
CHKOH	OH	JAMES	1986-1988	0	NA	NA
CHKOH	OH	JAMES	1987-1989	-11.6037	NA	NA
CHKOH	OH	JAMES	1988-1990	-18.6136	NA	NA
CHKOH	OH	JAMES	1989-1991	-25.8394	NA	NA
CHKOH	OH	JAMES	1990-1992	-24.9966	NA	NA
CHKOH	OH	JAMES	1991-1993	-17.8824	NA	NA
CHKOH	OH	JAMES	1992-1994	-11.0125	NA	NA
CHKOH	OH	JAMES	1993-1995	0	NA	NA
CHKOH	OH	JAMES	1994-1996	0	NA	NA
CHKOH	OH	JAMES	1995-1997	0	NA	NA
CHKOH	OH	JAMES	1996-1998	0	NA	NA
CHKOH	OH	JAMES	1997-1999	0	NA	NA
CHKOH	OH	JAMES	1998-2000	0	NA	NA
CHKOH	OH	JAMES	1999-2001	0	NA	NA
CHKOH	OH	JAMES	2000-2002	0	NA	NA
CHKOH	OH	JAMES	2001-2003	0	NA	NA
CHKOH	OH	JAMES	2002-2004	-11.0125	NA	NA
CHKOH	OH	JAMES	2003-2005	-17.8824	NA	NA
CHKOH	OH	JAMES	2004-2006	-17.8824	NA	NA
CHKOH	OH	JAMES	2005-2007	-4.58952	NA	NA
CHKOH	OH	JAMES	2006-2008	0	NA	NA
CHKOH	OH	JAMES	2007-2009	0	NA	NA
CHKOH	OH	JAMES	2008-2010	0	NA	NA
CHKOH	OH	JAMES	2009-2011	0	NA	NA
CHKOH	OH	JAMES	2010-2012	0	NA	NA
CHKOH	OH	JAMES	2011-2013	0	NA	NA
CHKOH	OH	JAMES	2012-2014	0	NA	NA
CHKOH	OH	JAMES	2013-2015	-0.95122	NA	NA
CHKOH	OH	JAMES	2014-2016	-7.65118	NA	NA
CHOMH1	MH	CHOPTANK	1985-1987	-0.94968	NA	NA
CHOMH1	MH	CHOPTANK	1986-1988	-0.22708	NA	NA
CHOMH1	MH	CHOPTANK	1987-1989	-0.22673	NA	NA
CHOMH1	MH	CHOPTANK	1988-1990	-0.35612	NA	NA
CHOMH1	MH	CHOPTANK	1989-1991	-1.82474	NA	NA
CHOMH1	MH	CHOPTANK	1990-1992	-0.69217	NA	NA
CHOMH1	MH	CHOPTANK	1991-1993	-0.52705	NA	NA
CHOMH1	MH	CHOPTANK	1992-1994	-0.3648	NA	NA
CHOMH1	MH	CHOPTANK	1993-1995	-1.74513	NA	NA
CHOMH1	MH	CHOPTANK	1994-1996	-1.17252	NA	NA
CHOMH1	MH	CHOPTANK	1995-1997	-0.51318	NA	NA
CHOMH1	MH	CHOPTANK	1996-1998	-0.93912	NA	NA
CHOMH1	MH	CHOPTANK	1997-1999	-1.18585	NA	NA
CHOMH1	MH	CHOPTANK	1998-2000	-1.96	NA	NA
CHOMH1	MH	CHOPTANK	1999-2001	-0.88942	NA	NA
CHOMH1	MH	CHOPTANK	2000-2002	-1.29279	NA	NA
CHOMH1	MH	CHOPTANK	2001-2003	-2.32479	NA	NA
CHOMH1	MH	CHOPTANK	2002-2004	-2.55885	NA	NA
CHOMH1	MH	CHOPTANK	2003-2005	-4.1318	NA	NA
CHOMH1	MH	CHOPTANK	2004-2006	-1.5394	NA	NA
CHOMH1	MH	CHOPTANK	2005-2007	-1.41141	NA	NA
CHOMH1	MH	CHOPTANK	2006-2008	-0.80209	NA	NA
CHOMH1	MH	CHOPTANK	2007-2009	-1.05165	NA	NA
CHOMH1	MH	CHOPTANK	2008-2010	-0.77489	NA	NA
CHOMH1	MH	CHOPTANK	2009-2011	-0.95027	NA	NA
CHOMH1	MH	CHOPTANK	2010-2012	-1.78734	NA	NA
CHOMH1	MH	CHOPTANK	2011-2013	-2.85105	NA	NA
CHOMH1	MH	CHOPTANK	2012-2014	-0.83896	NA	NA
CHOMH1	MH	CHOPTANK	2013-2015	-0.646	NA	NA
CHOMH1	MH	CHOPTANK	2014-2016	-0.71926	NA	NA
CHOMH2	MH	CHOPTANK	1985-1987	0	NA	NA
CHOMH2	MH	CHOPTANK	1986-1988	0	NA	NA
CHOMH2	MH	CHOPTANK	1987-1989	-3.24137	NA	NA
CHOMH2	MH	CHOPTANK	1988-1990	-5.40678	NA	NA
CHOMH2	MH	CHOPTANK	1989-1991	-9.4834	NA	NA
CHOMH2	MH	CHOPTANK	1990-1992	-3.02585	NA	NA
CHOMH2	MH	CHOPTANK	1991-1993	-5.3849	NA	NA
CHOMH2	MH	CHOPTANK	1992-1994	-1.91295	NA	NA
CHOMH2	MH	CHOPTANK	1993-1995	-4.02139	NA	NA
CHOMH2	MH	CHOPTANK	1994-1996	-0.94873	NA	NA
CHOMH2	MH	CHOPTANK	1995-1997	-0.83173	NA	NA
CHOMH2	MH	CHOPTANK	1996-1998	-1.40565	NA	NA
CHOMH2	MH	CHOPTANK	1997-1999	0	NA	NA
CHOMH2	MH	CHOPTANK	1998-2000	-3.43531	NA	NA
CHOMH2	MH	CHOPTANK	1999-2001	-7.55896	NA	NA
CHOMH2	MH	CHOPTANK	2000-2002	-8.58086	NA	NA
CHOMH2	MH	CHOPTANK	2001-2003	-12.7058	NA	NA
CHOMH2	MH	CHOPTANK	2002-2004	-6.33602	NA	NA
CHOMH2	MH	CHOPTANK	2003-2005	-15.0024	NA	NA
CHOMH2	MH	CHOPTANK	2004-2006	-11.2573	NA	NA
CHOMH2	MH	CHOPTANK	2005-2007	-14.4703	NA	NA
CHOMH2	MH	CHOPTANK	2006-2008	-5.76428	NA	NA
CHOMH2	MH	CHOPTANK	2007-2009	-2.75894	NA	NA
CHOMH2	MH	CHOPTANK	2008-2010	-0.33322	NA	NA
CHOMH2	MH	CHOPTANK	2009-2011	-5.48699	NA	NA
CHOMH2	MH	CHOPTANK	2010-2012	-3.13715	NA	NA
CHOMH2	MH	CHOPTANK	2011-2013	-7.69883	NA	NA
CHOMH2	MH	CHOPTANK	2012-2014	-1.66944	NA	NA
CHOMH2	MH	CHOPTANK	2013-2015	-1.66632	NA	NA
CHOMH2	MH	CHOPTANK	2014-2016	0	NA	NA
CHOOH	OH	CHOPTANK	1985-1987	0	NA	NA
CHOOH	OH	CHOPTANK	1986-1988	0	NA	NA
CHOOH	OH	CHOPTANK	1987-1989	-2.67322	NA	NA
CHOOH	OH	CHOPTANK	1988-1990	-4.9192	NA	NA
CHOOH	OH	CHOPTANK	1989-1991	-7.12709	NA	NA
CHOOH	OH	CHOPTANK	1990-1992	-0.5591	NA	NA
CHOOH	OH	CHOPTANK	1991-1993	-0.76277	NA	NA
CHOOH	OH	CHOPTANK	1992-1994	0	NA	NA
CHOOH	OH	CHOPTANK	1993-1995	-0.50962	NA	NA
CHOOH	OH	CHOPTANK	1994-1996	0	NA	NA
CHOOH	OH	CHOPTANK	1995-1997	0	NA	NA
CHOOH	OH	CHOPTANK	1996-1998	0	NA	NA
CHOOH	OH	CHOPTANK	1997-1999	-3.11595	NA	NA
CHOOH	OH	CHOPTANK	1998-2000	-3.14103	NA	NA
CHOOH	OH	CHOPTANK	1999-2001	-8.95335	NA	NA
CHOOH	OH	CHOPTANK	2000-2002	-15.2371	NA	NA
CHOOH	OH	CHOPTANK	2001-2003	-27.8217	NA	NA
CHOOH	OH	CHOPTANK	2002-2004	-19.8218	NA	NA
CHOOH	OH	CHOPTANK	2003-2005	-16.1175	NA	NA
CHOOH	OH	CHOPTANK	2004-2006	-15.9068	NA	NA
CHOOH	OH	CHOPTANK	2005-2007	-20.4953	NA	NA
CHOOH	OH	CHOPTANK	2006-2008	-18.0435	NA	NA
CHOOH	OH	CHOPTANK	2007-2009	-18.5432	NA	NA
CHOOH	OH	CHOPTANK	2008-2010	-17.8203	NA	NA
CHOOH	OH	CHOPTANK	2009-2011	-17.5726	NA	NA
CHOOH	OH	CHOPTANK	2010-2012	-10.1734	NA	NA
CHOOH	OH	CHOPTANK	2011-2013	-17.2874	NA	NA
CHOOH	OH	CHOPTANK	2012-2014	-12.5046	NA	NA
CHOOH	OH	CHOPTANK	2013-2015	-7.80613	NA	NA
CHOOH	OH	CHOPTANK	2014-2016	0	NA	NA
CHOTF	TF	CHOPTANK	1985-1987	0	NA	NA
CHOTF	TF	CHOPTANK	1986-1988	0	NA	NA
CHOTF	TF	CHOPTANK	1987-1989	-11.0125	NA	NA
CHOTF	TF	CHOPTANK	1988-1990	-11.0125	NA	NA
CHOTF	TF	CHOPTANK	1989-1991	-11.0125	NA	NA
CHOTF	TF	CHOPTANK	1990-1992	0	NA	NA
CHOTF	TF	CHOPTANK	1991-1993	0	NA	NA
CHOTF	TF	CHOPTANK	1992-1994	0	NA	NA
CHOTF	TF	CHOPTANK	1993-1995	0	NA	NA
CHOTF	TF	CHOPTANK	1994-1996	-3.48733	NA	NA
CHOTF	TF	CHOPTANK	1995-1997	-3.56273	NA	NA
CHOTF	TF	CHOPTANK	1996-1998	-3.56273	NA	NA
CHOTF	TF	CHOPTANK	1997-1999	-4.76178	NA	NA
CHOTF	TF	CHOPTANK	1998-2000	-4.67601	NA	NA
CHOTF	TF	CHOPTANK	1999-2001	-20.3944	NA	NA
CHOTF	TF	CHOPTANK	2000-2002	-39.5834	NA	NA
CHOTF	TF	CHOPTANK	2001-2003	-62.2626	NA	NA
CHOTF	TF	CHOPTANK	2002-2004	-44.2772	NA	NA
CHOTF	TF	CHOPTANK	2003-2005	-24.9966	NA	NA
CHOTF	TF	CHOPTANK	2004-2006	-24.719	NA	NA
CHOTF	TF	CHOPTANK	2005-2007	-35.7515	NA	NA
CHOTF	TF	CHOPTANK	2006-2008	-39.0822	NA	NA
CHOTF	TF	CHOPTANK	2007-2009	-38.8782	NA	NA
CHOTF	TF	CHOPTANK	2008-2010	-35.0582	NA	NA
CHOTF	TF	CHOPTANK	2009-2011	-31.9511	NA	NA
CHOTF	TF	CHOPTANK	2010-2012	-22.1775	NA	NA
CHOTF	TF	CHOPTANK	2011-2013	-29.4443	NA	NA
CHOTF	TF	CHOPTANK	2012-2014	-22.1775	NA	NA
CHOTF	TF	CHOPTANK	2013-2015	-14.8718	NA	NA
CHOTF	TF	CHOPTANK	2014-2016	-4.83372	NA	NA
CHSMH	MH	CHESTER	1985-1987	0	-2.06434	-8.33256
CHSMH	MH	CHESTER	1986-1988	0	-2.32149	-11.7168
CHSMH	MH	CHESTER	1987-1989	0	-3.46327	-15.2688
CHSMH	MH	CHESTER	1988-1990	0	-2.31134	-28.9643
CHSMH	MH	CHESTER	1989-1991	0	-18.084	-38.3337
CHSMH	MH	CHESTER	1990-1992	0	-14.2271	-35.4097
CHSMH	MH	CHESTER	1991-1993	0	-29.9055	-46.0731
CHSMH	MH	CHESTER	1992-1994	0	-11.9801	-33.0151
CHSMH	MH	CHESTER	1993-1995	-0.13718	-25.8907	-38.9905
CHSMH	MH	CHESTER	1994-1996	0	-10.5774	-11.7795
CHSMH	MH	CHESTER	1995-1997	0	-7.99606	-15.3685
CHSMH	MH	CHESTER	1996-1998	0	-1.52168	-6.94343
CHSMH	MH	CHESTER	1997-1999	0	-1.28272	-13.3009
CHSMH	MH	CHESTER	1998-2000	0	-12.3326	-27.599
CHSMH	MH	CHESTER	1999-2001	0	-10.1552	-39.1213
CHSMH	MH	CHESTER	2000-2002	0	-8.87241	-31.7117
CHSMH	MH	CHESTER	2001-2003	0	-1.94735	-25.6324
CHSMH	MH	CHESTER	2002-2004	0	-6.05747	-27.0497
CHSMH	MH	CHESTER	2003-2005	0	-4.60613	-22.6434
CHSMH	MH	CHESTER	2004-2006	0	-4.20769	-22.5661
CHSMH	MH	CHESTER	2005-2007	0	-7.57315	-14.3664
CHSMH	MH	CHESTER	2006-2008	0	-18.4298	-22.1322
CHSMH	MH	CHESTER	2007-2009	0	-28.5914	-16.0058
CHSMH	MH	CHESTER	2008-2010	0	-19.1279	-26.3224
CHSMH	MH	CHESTER	2009-2011	0	-17.3029	-17.2489
CHSMH	MH	CHESTER	2010-2012	0	-15.6773	-9.31095
CHSMH	MH	CHESTER	2011-2013	0	-25.3862	-9.31095
CHSMH	MH	CHESTER	2012-2014	0	-12.446	-13.3202
CHSMH	MH	CHESTER	2013-2015	0	-7.43342	-13.3202
CHSMH	MH	CHESTER	2014-2016	-1.06334	0	-3.36271
CHSOH	OH	CHESTER	1985-1987	0	NA	NA
CHSOH	OH	CHESTER	1986-1988	0	NA	NA
CHSOH	OH	CHESTER	1987-1989	0	NA	NA
CHSOH	OH	CHESTER	1988-1990	0	NA	NA
CHSOH	OH	CHESTER	1989-1991	0	NA	NA
CHSOH	OH	CHESTER	1990-1992	0	NA	NA
CHSOH	OH	CHESTER	1991-1993	0	NA	NA
CHSOH	OH	CHESTER	1992-1994	0	NA	NA
CHSOH	OH	CHESTER	1993-1995	0	NA	NA
CHSOH	OH	CHESTER	1994-1996	0	NA	NA
CHSOH	OH	CHESTER	1995-1997	0	NA	NA
CHSOH	OH	CHESTER	1996-1998	0	NA	NA
CHSOH	OH	CHESTER	1997-1999	0	NA	NA
CHSOH	OH	CHESTER	1998-2000	-2.07015	NA	NA
CHSOH	OH	CHESTER	1999-2001	-2.07015	NA	NA
CHSOH	OH	CHESTER	2000-2002	-1.94958	NA	NA
CHSOH	OH	CHESTER	2001-2003	-1.05824	NA	NA
CHSOH	OH	CHESTER	2002-2004	-1.05824	NA	NA
CHSOH	OH	CHESTER	2003-2005	-3.06437	NA	NA
CHSOH	OH	CHESTER	2004-2006	-8.08704	NA	NA
CHSOH	OH	CHESTER	2005-2007	-8.11736	NA	NA
CHSOH	OH	CHESTER	2006-2008	-7.9255	NA	NA
CHSOH	OH	CHESTER	2007-2009	-0.02141	NA	NA
CHSOH	OH	CHESTER	2008-2010	-0.10254	NA	NA
CHSOH	OH	CHESTER	2009-2011	0	NA	NA
CHSOH	OH	CHESTER	2010-2012	-0.3704	NA	NA
CHSOH	OH	CHESTER	2011-2013	-0.38587	NA	NA
CHSOH	OH	CHESTER	2012-2014	-6.19011	NA	NA
CHSOH	OH	CHESTER	2013-2015	-4.38931	NA	NA
CHSOH	OH	CHESTER	2014-2016	-7.73229	NA	NA
CHSTF	TF	CHESTER	1985-1987	0	NA	NA
CHSTF	TF	CHESTER	1986-1988	0	NA	NA
CHSTF	TF	CHESTER	1987-1989	-4.58952	NA	NA
CHSTF	TF	CHESTER	1988-1990	-4.58952	NA	NA
CHSTF	TF	CHESTER	1989-1991	-4.58952	NA	NA
CHSTF	TF	CHESTER	1990-1992	0	NA	NA
CHSTF	TF	CHESTER	1991-1993	0	NA	NA
CHSTF	TF	CHESTER	1992-1994	0	NA	NA
CHSTF	TF	CHESTER	1993-1995	0	NA	NA
CHSTF	TF	CHESTER	1994-1996	-0.71541	NA	NA
CHSTF	TF	CHESTER	1995-1997	-0.71541	NA	NA
CHSTF	TF	CHESTER	1996-1998	-0.74945	NA	NA
CHSTF	TF	CHESTER	1997-1999	0	NA	NA
CHSTF	TF	CHESTER	1998-2000	-4.69935	NA	NA
CHSTF	TF	CHESTER	1999-2001	-4.58952	NA	NA
CHSTF	TF	CHESTER	2000-2002	-4.58952	NA	NA
CHSTF	TF	CHESTER	2001-2003	0	NA	NA
CHSTF	TF	CHESTER	2002-2004	0	NA	NA
CHSTF	TF	CHESTER	2003-2005	0	NA	NA
CHSTF	TF	CHESTER	2004-2006	-4.62553	NA	NA
CHSTF	TF	CHESTER	2005-2007	-4.62553	NA	NA
CHSTF	TF	CHESTER	2006-2008	-12.2874	NA	NA
CHSTF	TF	CHESTER	2007-2009	-5.16314	NA	NA
CHSTF	TF	CHESTER	2008-2010	-12.2379	NA	NA
CHSTF	TF	CHESTER	2009-2011	-4.58952	NA	NA
CHSTF	TF	CHESTER	2010-2012	-4.89326	NA	NA
CHSTF	TF	CHESTER	2011-2013	-4.89326	NA	NA
CHSTF	TF	CHESTER	2012-2014	-4.89326	NA	NA
CHSTF	TF	CHESTER	2013-2015	-11.0125	NA	NA
CHSTF	TF	CHESTER	2014-2016	-11.0125	NA	NA
CRRMH	MH	RAPPAHANNOCK	1985-1987	-2.10004	NA	NA
CRRMH	MH	RAPPAHANNOCK	1986-1988	-6.54632	NA	NA
CRRMH	MH	RAPPAHANNOCK	1987-1989	-2.61294	NA	NA
CRRMH	MH	RAPPAHANNOCK	1988-1990	-13.5177	NA	NA
CRRMH	MH	RAPPAHANNOCK	1989-1991	-12.2226	NA	NA
CRRMH	MH	RAPPAHANNOCK	1990-1992	-12.8996	NA	NA
CRRMH	MH	RAPPAHANNOCK	1991-1993	-11.2689	NA	NA
CRRMH	MH	RAPPAHANNOCK	1992-1994	-18.3249	NA	NA
CRRMH	MH	RAPPAHANNOCK	1993-1995	-24.5303	NA	NA
CRRMH	MH	RAPPAHANNOCK	1994-1996	-18.8852	NA	NA
CRRMH	MH	RAPPAHANNOCK	1995-1997	-10.4043	NA	NA
CRRMH	MH	RAPPAHANNOCK	1996-1998	-9.5856	NA	NA
CRRMH	MH	RAPPAHANNOCK	1997-1999	-7.3973	NA	NA
CRRMH	MH	RAPPAHANNOCK	1998-2000	-12.7865	NA	NA
CRRMH	MH	RAPPAHANNOCK	1999-2001	-17.9503	NA	NA
CRRMH	MH	RAPPAHANNOCK	2000-2002	-14.7445	NA	NA
CRRMH	MH	RAPPAHANNOCK	2001-2003	-12.2773	NA	NA
CRRMH	MH	RAPPAHANNOCK	2002-2004	-8.60395	NA	NA
CRRMH	MH	RAPPAHANNOCK	2003-2005	-19.1012	NA	NA
CRRMH	MH	RAPPAHANNOCK	2004-2006	-13.0528	NA	NA
CRRMH	MH	RAPPAHANNOCK	2005-2007	-10.8279	NA	NA
CRRMH	MH	RAPPAHANNOCK	2006-2008	-4.7052	NA	NA
CRRMH	MH	RAPPAHANNOCK	2007-2009	-9.80288	NA	NA
CRRMH	MH	RAPPAHANNOCK	2008-2010	-9.57828	NA	NA
CRRMH	MH	RAPPAHANNOCK	2009-2011	-12.4851	NA	NA
CRRMH	MH	RAPPAHANNOCK	2010-2012	-14.561	NA	NA
CRRMH	MH	RAPPAHANNOCK	2011-2013	-10.1404	NA	NA
CRRMH	MH	RAPPAHANNOCK	2012-2014	-3.42616	NA	NA
CRRMH	MH	RAPPAHANNOCK	2013-2015	-1.1417	NA	NA
CRRMH	MH	RAPPAHANNOCK	2014-2016	-3.90897	NA	NA
EASMH	MH	UPPER TRIB	1985-1987	0	-2.85892	-22.6577
EASMH	MH	UPPER TRIB	1986-1988	0	-4.53433	-22.8618
EASMH	MH	UPPER TRIB	1987-1989	0	-5.92882	-17.5749
EASMH	MH	UPPER TRIB	1988-1990	0	-7.11426	-17.868
EASMH	MH	UPPER TRIB	1989-1991	0	-12.3641	-24.6275
EASMH	MH	UPPER TRIB	1990-1992	0	-9.80966	-24.1712
EASMH	MH	UPPER TRIB	1991-1993	0	-10.7065	-35.5699
EASMH	MH	UPPER TRIB	1992-1994	0	-2.96379	-24.4941
EASMH	MH	UPPER TRIB	1993-1995	0	-5.89014	-25.3535
EASMH	MH	UPPER TRIB	1994-1996	0	-4.90497	-17.0847
EASMH	MH	UPPER TRIB	1995-1997	0	-5.11869	-17.9129
EASMH	MH	UPPER TRIB	1996-1998	0	-8.2618	-28.9688
EASMH	MH	UPPER TRIB	1997-1999	0	-14.8049	-29.3575
EASMH	MH	UPPER TRIB	1998-2000	0	-15.8603	-32.1047
EASMH	MH	UPPER TRIB	1999-2001	0	-10.9241	-22.9057
EASMH	MH	UPPER TRIB	2000-2002	0	-3.06786	-22.7577
EASMH	MH	UPPER TRIB	2001-2003	0	-4.14923	-25.9099
EASMH	MH	UPPER TRIB	2002-2004	0	-1.55073	-25.0135
EASMH	MH	UPPER TRIB	2003-2005	0	-8.01162	-29.3078
EASMH	MH	UPPER TRIB	2004-2006	0	-4.2735	-21.4416
EASMH	MH	UPPER TRIB	2005-2007	0	-16.8901	-24.3875
EASMH	MH	UPPER TRIB	2006-2008	0	-19.834	-17.6059
EASMH	MH	UPPER TRIB	2007-2009	0	-19.5954	-26.2626
EASMH	MH	UPPER TRIB	2008-2010	0	-8.57164	-23.9361
EASMH	MH	UPPER TRIB	2009-2011	0	-1.17598	-33.4675
EASMH	MH	UPPER TRIB	2010-2012	0	-2.511	-37.0056
EASMH	MH	UPPER TRIB	2011-2013	0	-2.00157	-31.0047
EASMH	MH	UPPER TRIB	2012-2014	0	-6.60601	-23.355
EASMH	MH	UPPER TRIB	2013-2015	0	-5.03209	-20.1436
EASMH	MH	UPPER TRIB	2014-2016	0	-1.11594	-18.3778
EBEMH	MH	ELIZABETH	1985-1987	NA	NA	NA
EBEMH	MH	ELIZABETH	1986-1988	NA	NA	NA
EBEMH	MH	ELIZABETH	1987-1989	-55.3685	NA	NA
EBEMH	MH	ELIZABETH	1988-1990	-56.637	NA	NA
EBEMH	MH	ELIZABETH	1989-1991	-62.9605	NA	NA
EBEMH	MH	ELIZABETH	1990-1992	-49.123	NA	NA
EBEMH	MH	ELIZABETH	1991-1993	-35.6253	NA	NA
EBEMH	MH	ELIZABETH	1992-1994	-23.7838	NA	NA
EBEMH	MH	ELIZABETH	1993-1995	-22.7365	NA	NA
EBEMH	MH	ELIZABETH	1994-1996	-29.6137	NA	NA
EBEMH	MH	ELIZABETH	1995-1997	-22.3465	NA	NA
EBEMH	MH	ELIZABETH	1996-1998	-17.6131	NA	NA
EBEMH	MH	ELIZABETH	1997-1999	-23.2496	NA	NA
EBEMH	MH	ELIZABETH	1998-2000	-20.5942	NA	NA
EBEMH	MH	ELIZABETH	1999-2001	-22.2777	NA	NA
EBEMH	MH	ELIZABETH	2000-2002	-24.3384	NA	NA
EBEMH	MH	ELIZABETH	2001-2003	-32.9162	NA	NA
EBEMH	MH	ELIZABETH	2002-2004	-34.4595	NA	NA
EBEMH	MH	ELIZABETH	2003-2005	-23.5411	NA	NA
EBEMH	MH	ELIZABETH	2004-2006	-24.8198	NA	NA
EBEMH	MH	ELIZABETH	2005-2007	-29.2568	NA	NA
EBEMH	MH	ELIZABETH	2006-2008	-30.8418	NA	NA
EBEMH	MH	ELIZABETH	2007-2009	-37.7076	NA	NA
EBEMH	MH	ELIZABETH	2008-2010	-46.3104	NA	NA
EBEMH	MH	ELIZABETH	2009-2011	-49.8371	NA	NA
EBEMH	MH	ELIZABETH	2010-2012	-43.2229	NA	NA
EBEMH	MH	ELIZABETH	2011-2013	-36.9633	NA	NA
EBEMH	MH	ELIZABETH	2012-2014	-40.8999	NA	NA
EBEMH	MH	ELIZABETH	2013-2015	-55.887	NA	NA
EBEMH	MH	ELIZABETH	2014-2016	-57.8289	NA	NA
ELIPH	PH	ELIZABETH	1985-1987	-2.08441	NA	NA
ELIPH	PH	ELIZABETH	1986-1988	-0.29687	NA	NA
ELIPH	PH	ELIZABETH	1987-1989	-11.9676	NA	NA
ELIPH	PH	ELIZABETH	1988-1990	-19.117	NA	NA
ELIPH	PH	ELIZABETH	1989-1991	-36.1454	NA	NA
ELIPH	PH	ELIZABETH	1990-1992	-27.2804	NA	NA
ELIPH	PH	ELIZABETH	1991-1993	-20.0915	NA	NA
ELIPH	PH	ELIZABETH	1992-1994	-7.48015	NA	NA
ELIPH	PH	ELIZABETH	1993-1995	-4.48207	NA	NA
ELIPH	PH	ELIZABETH	1994-1996	-7.72633	NA	NA
ELIPH	PH	ELIZABETH	1995-1997	-3.79408	NA	NA
ELIPH	PH	ELIZABETH	1996-1998	-1.47625	NA	NA
ELIPH	PH	ELIZABETH	1997-1999	-2.47433	NA	NA
ELIPH	PH	ELIZABETH	1998-2000	-2.53359	NA	NA
ELIPH	PH	ELIZABETH	1999-2001	-2.70531	NA	NA
ELIPH	PH	ELIZABETH	2000-2002	-0.99455	NA	NA
ELIPH	PH	ELIZABETH	2001-2003	-5.51397	NA	NA
ELIPH	PH	ELIZABETH	2002-2004	-9.31735	NA	NA
ELIPH	PH	ELIZABETH	2003-2005	-6.92791	NA	NA
ELIPH	PH	ELIZABETH	2004-2006	-4.1764	NA	NA
ELIPH	PH	ELIZABETH	2005-2007	-0.94589	NA	NA
ELIPH	PH	ELIZABETH	2006-2008	-6.5077	NA	NA
ELIPH	PH	ELIZABETH	2007-2009	-12.29	NA	NA
ELIPH	PH	ELIZABETH	2008-2010	-17.4532	NA	NA
ELIPH	PH	ELIZABETH	2009-2011	-12.0036	NA	NA
ELIPH	PH	ELIZABETH	2010-2012	-9.40228	NA	NA
ELIPH	PH	ELIZABETH	2011-2013	-14.1716	NA	NA
ELIPH	PH	ELIZABETH	2012-2014	-18.2467	NA	NA
ELIPH	PH	ELIZABETH	2013-2015	-17.5827	NA	NA
ELIPH	PH	ELIZABETH	2014-2016	-17.1152	NA	NA
ELKOH	OH	UPPER TRIB	1985-1987	0	NA	NA
ELKOH	OH	UPPER TRIB	1986-1988	0	NA	NA
ELKOH	OH	UPPER TRIB	1987-1989	0	NA	NA
ELKOH	OH	UPPER TRIB	1988-1990	0	NA	NA
ELKOH	OH	UPPER TRIB	1989-1991	0	NA	NA
ELKOH	OH	UPPER TRIB	1990-1992	0	NA	NA
ELKOH	OH	UPPER TRIB	1991-1993	0	NA	NA
ELKOH	OH	UPPER TRIB	1992-1994	0	NA	NA
ELKOH	OH	UPPER TRIB	1993-1995	0	NA	NA
ELKOH	OH	UPPER TRIB	1994-1996	0	NA	NA
ELKOH	OH	UPPER TRIB	1995-1997	0	NA	NA
ELKOH	OH	UPPER TRIB	1996-1998	0	NA	NA
ELKOH	OH	UPPER TRIB	1997-1999	0	NA	NA
ELKOH	OH	UPPER TRIB	1998-2000	0	NA	NA
ELKOH	OH	UPPER TRIB	1999-2001	0	NA	NA
ELKOH	OH	UPPER TRIB	2000-2002	0	NA	NA
ELKOH	OH	UPPER TRIB	2001-2003	0	NA	NA
ELKOH	OH	UPPER TRIB	2002-2004	0	NA	NA
ELKOH	OH	UPPER TRIB	2003-2005	0	NA	NA
ELKOH	OH	UPPER TRIB	2004-2006	0	NA	NA
ELKOH	OH	UPPER TRIB	2005-2007	0	NA	NA
ELKOH	OH	UPPER TRIB	2006-2008	0	NA	NA
ELKOH	OH	UPPER TRIB	2007-2009	0	NA	NA
ELKOH	OH	UPPER TRIB	2008-2010	0	NA	NA
ELKOH	OH	UPPER TRIB	2009-2011	0	NA	NA
ELKOH	OH	UPPER TRIB	2010-2012	0	NA	NA
ELKOH	OH	UPPER TRIB	2011-2013	0	NA	NA
ELKOH	OH	UPPER TRIB	2012-2014	0	NA	NA
ELKOH	OH	UPPER TRIB	2013-2015	0	NA	NA
ELKOH	OH	UPPER TRIB	2014-2016	0	NA	NA
FSBMH	MH	TANGIER	1985-1987	0	NA	NA
FSBMH	MH	TANGIER	1986-1988	0	NA	NA
FSBMH	MH	TANGIER	1987-1989	0	NA	NA
FSBMH	MH	TANGIER	1988-1990	0	NA	NA
FSBMH	MH	TANGIER	1989-1991	0	NA	NA
FSBMH	MH	TANGIER	1990-1992	0	NA	NA
FSBMH	MH	TANGIER	1991-1993	0	NA	NA
FSBMH	MH	TANGIER	1992-1994	0	NA	NA
FSBMH	MH	TANGIER	1993-1995	0	NA	NA
FSBMH	MH	TANGIER	1994-1996	0	NA	NA
FSBMH	MH	TANGIER	1995-1997	-4.58952	NA	NA
FSBMH	MH	TANGIER	1996-1998	-4.58952	NA	NA
FSBMH	MH	TANGIER	1997-1999	-5.85479	NA	NA
FSBMH	MH	TANGIER	1998-2000	0	NA	NA
FSBMH	MH	TANGIER	1999-2001	0	NA	NA
FSBMH	MH	TANGIER	2000-2002	0	NA	NA
FSBMH	MH	TANGIER	2001-2003	0	NA	NA
FSBMH	MH	TANGIER	2002-2004	0	NA	NA
FSBMH	MH	TANGIER	2003-2005	0	NA	NA
FSBMH	MH	TANGIER	2004-2006	0	NA	NA
FSBMH	MH	TANGIER	2005-2007	0	NA	NA
FSBMH	MH	TANGIER	2006-2008	0	NA	NA
FSBMH	MH	TANGIER	2007-2009	0	NA	NA
FSBMH	MH	TANGIER	2008-2010	0	NA	NA
FSBMH	MH	TANGIER	2009-2011	0	NA	NA
FSBMH	MH	TANGIER	2010-2012	0	NA	NA
FSBMH	MH	TANGIER	2011-2013	0	NA	NA
FSBMH	MH	TANGIER	2012-2014	0	NA	NA
FSBMH	MH	TANGIER	2013-2015	0	NA	NA
FSBMH	MH	TANGIER	2014-2016	0	NA	NA
GUNOH	OH	UPPER TRIB	1985-1987	0	NA	NA
GUNOH	OH	UPPER TRIB	1986-1988	0	NA	NA
GUNOH	OH	UPPER TRIB	1987-1989	0	NA	NA
GUNOH	OH	UPPER TRIB	1988-1990	0	NA	NA
GUNOH	OH	UPPER TRIB	1989-1991	0	NA	NA
GUNOH	OH	UPPER TRIB	1990-1992	0	NA	NA
GUNOH	OH	UPPER TRIB	1991-1993	0	NA	NA
GUNOH	OH	UPPER TRIB	1992-1994	-4.58952	NA	NA
GUNOH	OH	UPPER TRIB	1993-1995	-4.58952	NA	NA
GUNOH	OH	UPPER TRIB	1994-1996	-4.58952	NA	NA
GUNOH	OH	UPPER TRIB	1995-1997	0	NA	NA
GUNOH	OH	UPPER TRIB	1996-1998	0	NA	NA
GUNOH	OH	UPPER TRIB	1997-1999	0	NA	NA
GUNOH	OH	UPPER TRIB	1998-2000	0	NA	NA
GUNOH	OH	UPPER TRIB	1999-2001	0	NA	NA
GUNOH	OH	UPPER TRIB	2000-2002	0	NA	NA
GUNOH	OH	UPPER TRIB	2001-2003	0	NA	NA
GUNOH	OH	UPPER TRIB	2002-2004	0	NA	NA
GUNOH	OH	UPPER TRIB	2003-2005	0	NA	NA
GUNOH	OH	UPPER TRIB	2004-2006	0	NA	NA
GUNOH	OH	UPPER TRIB	2005-2007	0	NA	NA
GUNOH	OH	UPPER TRIB	2006-2008	0	NA	NA
GUNOH	OH	UPPER TRIB	2007-2009	0	NA	NA
GUNOH	OH	UPPER TRIB	2008-2010	0	NA	NA
GUNOH	OH	UPPER TRIB	2009-2011	-0.37567	NA	NA
GUNOH	OH	UPPER TRIB	2010-2012	-0.37567	NA	NA
GUNOH	OH	UPPER TRIB	2011-2013	-0.37567	NA	NA
GUNOH	OH	UPPER TRIB	2012-2014	0	NA	NA
GUNOH	OH	UPPER TRIB	2013-2015	0	NA	NA
GUNOH	OH	UPPER TRIB	2014-2016	0	NA	NA
HNGMH	MH	TANGIER	1985-1987	NA	NA	NA
HNGMH	MH	TANGIER	1986-1988	NA	NA	NA
HNGMH	MH	TANGIER	1987-1989	NA	NA	NA
HNGMH	MH	TANGIER	1988-1990	NA	NA	NA
HNGMH	MH	TANGIER	1989-1991	NA	NA	NA
HNGMH	MH	TANGIER	1990-1992	NA	NA	NA
HNGMH	MH	TANGIER	1991-1993	NA	NA	NA
HNGMH	MH	TANGIER	1992-1994	NA	NA	NA
HNGMH	MH	TANGIER	1993-1995	NA	NA	NA
HNGMH	MH	TANGIER	1994-1996	NA	NA	NA
HNGMH	MH	TANGIER	1995-1997	NA	NA	NA
HNGMH	MH	TANGIER	1996-1998	NA	NA	NA
HNGMH	MH	TANGIER	1997-1999	NA	NA	NA
HNGMH	MH	TANGIER	1998-2000	NA	NA	NA
HNGMH	MH	TANGIER	1999-2001	NA	NA	NA
HNGMH	MH	TANGIER	2000-2002	NA	NA	NA
HNGMH	MH	TANGIER	2001-2003	NA	NA	NA
HNGMH	MH	TANGIER	2002-2004	NA	NA	NA
HNGMH	MH	TANGIER	2003-2005	NA	NA	NA
HNGMH	MH	TANGIER	2004-2006	NA	NA	NA
HNGMH	MH	TANGIER	2005-2007	NA	NA	NA
HNGMH	MH	TANGIER	2006-2008	0	NA	NA
HNGMH	MH	TANGIER	2007-2009	0	NA	NA
HNGMH	MH	TANGIER	2008-2010	0	NA	NA
HNGMH	MH	TANGIER	2009-2011	0	NA	NA
HNGMH	MH	TANGIER	2010-2012	0	NA	NA
HNGMH	MH	TANGIER	2011-2013	NA	NA	NA
HNGMH	MH	TANGIER	2012-2014	NA	NA	NA
HNGMH	MH	TANGIER	2013-2015	NA	NA	NA
HNGMH	MH	TANGIER	2014-2016	NA	NA	NA
JMSMH	MH	JAMES	1985-1987	0	NA	NA
JMSMH	MH	JAMES	1986-1988	0	NA	NA
JMSMH	MH	JAMES	1987-1989	0	NA	NA
JMSMH	MH	JAMES	1988-1990	0	NA	NA
JMSMH	MH	JAMES	1989-1991	0	NA	NA
JMSMH	MH	JAMES	1990-1992	0	NA	NA
JMSMH	MH	JAMES	1991-1993	0	NA	NA
JMSMH	MH	JAMES	1992-1994	0	NA	NA
JMSMH	MH	JAMES	1993-1995	0	NA	NA
JMSMH	MH	JAMES	1994-1996	0	NA	NA
JMSMH	MH	JAMES	1995-1997	0	NA	NA
JMSMH	MH	JAMES	1996-1998	0	NA	NA
JMSMH	MH	JAMES	1997-1999	0	NA	NA
JMSMH	MH	JAMES	1998-2000	0	NA	NA
JMSMH	MH	JAMES	1999-2001	0	NA	NA
JMSMH	MH	JAMES	2000-2002	0	NA	NA
JMSMH	MH	JAMES	2001-2003	0	NA	NA
JMSMH	MH	JAMES	2002-2004	0	NA	NA
JMSMH	MH	JAMES	2003-2005	0	NA	NA
JMSMH	MH	JAMES	2004-2006	0	NA	NA
JMSMH	MH	JAMES	2005-2007	0	NA	NA
JMSMH	MH	JAMES	2006-2008	0	NA	NA
JMSMH	MH	JAMES	2007-2009	0	NA	NA
JMSMH	MH	JAMES	2008-2010	0	NA	NA
JMSMH	MH	JAMES	2009-2011	0	NA	NA
JMSMH	MH	JAMES	2010-2012	0	NA	NA
JMSMH	MH	JAMES	2011-2013	0	NA	NA
JMSMH	MH	JAMES	2012-2014	0	NA	NA
JMSMH	MH	JAMES	2013-2015	0	NA	NA
JMSMH	MH	JAMES	2014-2016	0	NA	NA
JMSOH	OH	JAMES	1985-1987	0	NA	NA
JMSOH	OH	JAMES	1986-1988	0	NA	NA
JMSOH	OH	JAMES	1987-1989	0	NA	NA
JMSOH	OH	JAMES	1988-1990	0	NA	NA
JMSOH	OH	JAMES	1989-1991	0	NA	NA
JMSOH	OH	JAMES	1990-1992	0	NA	NA
JMSOH	OH	JAMES	1991-1993	0	NA	NA
JMSOH	OH	JAMES	1992-1994	0	NA	NA
JMSOH	OH	JAMES	1993-1995	0	NA	NA
JMSOH	OH	JAMES	1994-1996	0	NA	NA
JMSOH	OH	JAMES	1995-1997	0	NA	NA
JMSOH	OH	JAMES	1996-1998	0	NA	NA
JMSOH	OH	JAMES	1997-1999	0	NA	NA
JMSOH	OH	JAMES	1998-2000	0	NA	NA
JMSOH	OH	JAMES	1999-2001	0	NA	NA
JMSOH	OH	JAMES	2000-2002	0	NA	NA
JMSOH	OH	JAMES	2001-2003	0	NA	NA
JMSOH	OH	JAMES	2002-2004	0	NA	NA
JMSOH	OH	JAMES	2003-2005	0	NA	NA
JMSOH	OH	JAMES	2004-2006	0	NA	NA
JMSOH	OH	JAMES	2005-2007	0	NA	NA
JMSOH	OH	JAMES	2006-2008	0	NA	NA
JMSOH	OH	JAMES	2007-2009	0	NA	NA
JMSOH	OH	JAMES	2008-2010	0	NA	NA
JMSOH	OH	JAMES	2009-2011	-4.64223	NA	NA
JMSOH	OH	JAMES	2010-2012	-2.56417	NA	NA
JMSOH	OH	JAMES	2011-2013	-2.56397	NA	NA
JMSOH	OH	JAMES	2012-2014	0	NA	NA
JMSOH	OH	JAMES	2013-2015	0	NA	NA
JMSOH	OH	JAMES	2014-2016	0	NA	NA
JMSPH	PH	JAMES	1985-1987	0	NA	NA
JMSPH	PH	JAMES	1986-1988	0	NA	NA
JMSPH	PH	JAMES	1987-1989	0	NA	NA
JMSPH	PH	JAMES	1988-1990	0	NA	NA
JMSPH	PH	JAMES	1989-1991	-0.53989	NA	NA
JMSPH	PH	JAMES	1990-1992	-0.03527	NA	NA
JMSPH	PH	JAMES	1991-1993	0	NA	NA
JMSPH	PH	JAMES	1992-1994	0	NA	NA
JMSPH	PH	JAMES	1993-1995	0	NA	NA
JMSPH	PH	JAMES	1994-1996	0	NA	NA
JMSPH	PH	JAMES	1995-1997	0	NA	NA
JMSPH	PH	JAMES	1996-1998	0	NA	NA
JMSPH	PH	JAMES	1997-1999	0	NA	NA
JMSPH	PH	JAMES	1998-2000	0	NA	NA
JMSPH	PH	JAMES	1999-2001	0	NA	NA
JMSPH	PH	JAMES	2000-2002	0	NA	NA
JMSPH	PH	JAMES	2001-2003	0	NA	NA
JMSPH	PH	JAMES	2002-2004	0	NA	NA
JMSPH	PH	JAMES	2003-2005	0	NA	NA
JMSPH	PH	JAMES	2004-2006	0	NA	NA
JMSPH	PH	JAMES	2005-2007	0	NA	NA
JMSPH	PH	JAMES	2006-2008	0	NA	NA
JMSPH	PH	JAMES	2007-2009	0	NA	NA
JMSPH	PH	JAMES	2008-2010	0	NA	NA
JMSPH	PH	JAMES	2009-2011	0	NA	NA
JMSPH	PH	JAMES	2010-2012	0	NA	NA
JMSPH	PH	JAMES	2011-2013	0	NA	NA
JMSPH	PH	JAMES	2012-2014	0	NA	NA
JMSPH	PH	JAMES	2013-2015	0	NA	NA
JMSPH	PH	JAMES	2014-2016	0	NA	NA
JMSTF1	TF	JAMES	1985-1987	-5.64207	NA	NA
JMSTF1	TF	JAMES	1986-1988	-5.62821	NA	NA
JMSTF1	TF	JAMES	1987-1989	-5.70101	NA	NA
JMSTF1	TF	JAMES	1988-1990	-4.14209	NA	NA
JMSTF1	TF	JAMES	1989-1991	-5.94052	NA	NA
JMSTF1	TF	JAMES	1990-1992	-8.51531	NA	NA
JMSTF1	TF	JAMES	1991-1993	-4.9187	NA	NA
JMSTF1	TF	JAMES	1992-1994	-4.16974	NA	NA
JMSTF1	TF	JAMES	1993-1995	0	NA	NA
JMSTF1	TF	JAMES	1994-1996	0	NA	NA
JMSTF1	TF	JAMES	1995-1997	0	NA	NA
JMSTF1	TF	JAMES	1996-1998	0	NA	NA
JMSTF1	TF	JAMES	1997-1999	0	NA	NA
JMSTF1	TF	JAMES	1998-2000	0	NA	NA
JMSTF1	TF	JAMES	1999-2001	0	NA	NA
JMSTF1	TF	JAMES	2000-2002	0	NA	NA
JMSTF1	TF	JAMES	2001-2003	-0.79828	NA	NA
JMSTF1	TF	JAMES	2002-2004	-6.45419	NA	NA
JMSTF1	TF	JAMES	2003-2005	-16.0546	NA	NA
JMSTF1	TF	JAMES	2004-2006	-17.1571	NA	NA
JMSTF1	TF	JAMES	2005-2007	-10.757	NA	NA
JMSTF1	TF	JAMES	2006-2008	-3.16954	NA	NA
JMSTF1	TF	JAMES	2007-2009	-0.0157	NA	NA
JMSTF1	TF	JAMES	2008-2010	0	NA	NA
JMSTF1	TF	JAMES	2009-2011	-2.26697	NA	NA
JMSTF1	TF	JAMES	2010-2012	-1.99964	NA	NA
JMSTF1	TF	JAMES	2011-2013	-0.89519	NA	NA
JMSTF1	TF	JAMES	2012-2014	0	NA	NA
JMSTF1	TF	JAMES	2013-2015	0	NA	NA
JMSTF1	TF	JAMES	2014-2016	0	NA	NA
JMSTF2	TF	JAMES	1985-1987	-4.08332	NA	NA
JMSTF2	TF	JAMES	1986-1988	-4.98865	NA	NA
JMSTF2	TF	JAMES	1987-1989	-0.2043	NA	NA
JMSTF2	TF	JAMES	1988-1990	0	NA	NA
JMSTF2	TF	JAMES	1989-1991	0	NA	NA
JMSTF2	TF	JAMES	1990-1992	0	NA	NA
JMSTF2	TF	JAMES	1991-1993	0	NA	NA
JMSTF2	TF	JAMES	1992-1994	0	NA	NA
JMSTF2	TF	JAMES	1993-1995	0	NA	NA
JMSTF2	TF	JAMES	1994-1996	0	NA	NA
JMSTF2	TF	JAMES	1995-1997	0	NA	NA
JMSTF2	TF	JAMES	1996-1998	0	NA	NA
JMSTF2	TF	JAMES	1997-1999	0	NA	NA
JMSTF2	TF	JAMES	1998-2000	0	NA	NA
JMSTF2	TF	JAMES	1999-2001	0	NA	NA
JMSTF2	TF	JAMES	2000-2002	0	NA	NA
JMSTF2	TF	JAMES	2001-2003	0	NA	NA
JMSTF2	TF	JAMES	2002-2004	0	NA	NA
JMSTF2	TF	JAMES	2003-2005	0	NA	NA
JMSTF2	TF	JAMES	2004-2006	0	NA	NA
JMSTF2	TF	JAMES	2005-2007	-1.0982	NA	NA
JMSTF2	TF	JAMES	2006-2008	-1.21505	NA	NA
JMSTF2	TF	JAMES	2007-2009	-1.49494	NA	NA
JMSTF2	TF	JAMES	2008-2010	0	NA	NA
JMSTF2	TF	JAMES	2009-2011	0	NA	NA
JMSTF2	TF	JAMES	2010-2012	0	NA	NA
JMSTF2	TF	JAMES	2011-2013	0	NA	NA
JMSTF2	TF	JAMES	2012-2014	0	NA	NA
JMSTF2	TF	JAMES	2013-2015	0	NA	NA
JMSTF2	TF	JAMES	2014-2016	0	NA	NA
LAFMH	MH	ELIZABETH	1985-1987	NA	NA	NA
LAFMH	MH	ELIZABETH	1986-1988	NA	NA	NA
LAFMH	MH	ELIZABETH	1987-1989	0	NA	NA
LAFMH	MH	ELIZABETH	1988-1990	0	NA	NA
LAFMH	MH	ELIZABETH	1989-1991	0	NA	NA
LAFMH	MH	ELIZABETH	1990-1992	0	NA	NA
LAFMH	MH	ELIZABETH	1991-1993	NA	NA	NA
LAFMH	MH	ELIZABETH	1992-1994	NA	NA	NA
LAFMH	MH	ELIZABETH	1993-1995	NA	NA	NA
LAFMH	MH	ELIZABETH	1994-1996	NA	NA	NA
LAFMH	MH	ELIZABETH	1995-1997	NA	NA	NA
LAFMH	MH	ELIZABETH	1996-1998	-22.6866	NA	NA
LAFMH	MH	ELIZABETH	1997-1999	-16.1237	NA	NA
LAFMH	MH	ELIZABETH	1998-2000	-10.5852	NA	NA
LAFMH	MH	ELIZABETH	1999-2001	-2.18625	NA	NA
LAFMH	MH	ELIZABETH	2000-2002	-5.28421	NA	NA
LAFMH	MH	ELIZABETH	2001-2003	-10.4531	NA	NA
LAFMH	MH	ELIZABETH	2002-2004	-13.0577	NA	NA
LAFMH	MH	ELIZABETH	2003-2005	-11.8351	NA	NA
LAFMH	MH	ELIZABETH	2004-2006	-5.23127	NA	NA
LAFMH	MH	ELIZABETH	2005-2007	-8.82853	NA	NA
LAFMH	MH	ELIZABETH	2006-2008	-10.0239	NA	NA
LAFMH	MH	ELIZABETH	2007-2009	-18.9135	NA	NA
LAFMH	MH	ELIZABETH	2008-2010	-25.1325	NA	NA
LAFMH	MH	ELIZABETH	2009-2011	-21.8329	NA	NA
LAFMH	MH	ELIZABETH	2010-2012	-16.2619	NA	NA
LAFMH	MH	ELIZABETH	2011-2013	-5.9787	NA	NA
LAFMH	MH	ELIZABETH	2012-2014	-3.93788	NA	NA
LAFMH	MH	ELIZABETH	2013-2015	-3.76382	NA	NA
LAFMH	MH	ELIZABETH	2014-2016	-5.60589	NA	NA
LCHMH	MH	CHOPTANK	1985-1987	-4e-05	NA	NA
LCHMH	MH	CHOPTANK	1986-1988	-0.00559	NA	NA
LCHMH	MH	CHOPTANK	1987-1989	-0.34082	NA	NA
LCHMH	MH	CHOPTANK	1988-1990	-0.28626	NA	NA
LCHMH	MH	CHOPTANK	1989-1991	-0.53484	NA	NA
LCHMH	MH	CHOPTANK	1990-1992	-0.12389	NA	NA
LCHMH	MH	CHOPTANK	1991-1993	-0.33574	NA	NA
LCHMH	MH	CHOPTANK	1992-1994	-0.12394	NA	NA
LCHMH	MH	CHOPTANK	1993-1995	-0.12394	NA	NA
LCHMH	MH	CHOPTANK	1994-1996	-0.00559	NA	NA
LCHMH	MH	CHOPTANK	1995-1997	-0.12389	NA	NA
LCHMH	MH	CHOPTANK	1996-1998	-0.62562	NA	NA
LCHMH	MH	CHOPTANK	1997-1999	-0.81235	NA	NA
LCHMH	MH	CHOPTANK	1998-2000	-1.68992	NA	NA
LCHMH	MH	CHOPTANK	1999-2001	-1.48278	NA	NA
LCHMH	MH	CHOPTANK	2000-2002	0	NA	NA
LCHMH	MH	CHOPTANK	2001-2003	0	NA	NA
LCHMH	MH	CHOPTANK	2002-2004	-5e-05	NA	NA
LCHMH	MH	CHOPTANK	2003-2005	-0.88616	NA	NA
LCHMH	MH	CHOPTANK	2004-2006	-0.88699	NA	NA
LCHMH	MH	CHOPTANK	2005-2007	-0.43073	NA	NA
LCHMH	MH	CHOPTANK	2006-2008	-0.00559	NA	NA
LCHMH	MH	CHOPTANK	2007-2009	0	NA	NA
LCHMH	MH	CHOPTANK	2008-2010	-0.01851	NA	NA
LCHMH	MH	CHOPTANK	2009-2011	-0.66245	NA	NA
LCHMH	MH	CHOPTANK	2010-2012	-0.6106	NA	NA
LCHMH	MH	CHOPTANK	2011-2013	-2e-05	NA	NA
LCHMH	MH	CHOPTANK	2012-2014	0	NA	NA
LCHMH	MH	CHOPTANK	2013-2015	0	NA	NA
LCHMH	MH	CHOPTANK	2014-2016	0	NA	NA
LYNPH	PH	TBD	1985-1987	NA	NA	NA
LYNPH	PH	TBD	1986-1988	NA	NA	NA
LYNPH	PH	TBD	1987-1989	NA	NA	NA
LYNPH	PH	TBD	1988-1990	NA	NA	NA
LYNPH	PH	TBD	1989-1991	NA	NA	NA
LYNPH	PH	TBD	1990-1992	NA	NA	NA
LYNPH	PH	TBD	1991-1993	NA	NA	NA
LYNPH	PH	TBD	1992-1994	NA	NA	NA
LYNPH	PH	TBD	1993-1995	NA	NA	NA
LYNPH	PH	TBD	1994-1996	NA	NA	NA
LYNPH	PH	TBD	1995-1997	NA	NA	NA
LYNPH	PH	TBD	1996-1998	NA	NA	NA
LYNPH	PH	TBD	1997-1999	NA	NA	NA
LYNPH	PH	TBD	1998-2000	NA	NA	NA
LYNPH	PH	TBD	1999-2001	NA	NA	NA
LYNPH	PH	TBD	2000-2002	NA	NA	NA
LYNPH	PH	TBD	2001-2003	NA	NA	NA
LYNPH	PH	TBD	2002-2004	0	NA	NA
LYNPH	PH	TBD	2003-2005	-6.85656	NA	NA
LYNPH	PH	TBD	2004-2006	-9.17562	NA	NA
LYNPH	PH	TBD	2005-2007	-13.4831	NA	NA
LYNPH	PH	TBD	2006-2008	-11.5502	NA	NA
LYNPH	PH	TBD	2007-2009	NA	NA	NA
LYNPH	PH	TBD	2008-2010	NA	NA	NA
LYNPH	PH	TBD	2009-2011	NA	NA	NA
LYNPH	PH	TBD	2010-2012	-23.6051	NA	NA
LYNPH	PH	TBD	2011-2013	-11.2337	NA	NA
LYNPH	PH	TBD	2012-2014	-3.05272	NA	NA
LYNPH	PH	TBD	2013-2015	-11.749	NA	NA
LYNPH	PH	TBD	2014-2016	-11.5538	NA	NA
MAGMH	MH	UPPER TRIB	1985-1987	-19.1786	-57.132	NA
MAGMH	MH	UPPER TRIB	1986-1988	-13.6511	-47.4644	NA
MAGMH	MH	UPPER TRIB	1987-1989	-0.41042	-54.1539	NA
MAGMH	MH	UPPER TRIB	1988-1990	0	-48.6419	NA
MAGMH	MH	UPPER TRIB	1989-1991	-4.77839	-56.1377	NA
MAGMH	MH	UPPER TRIB	1990-1992	-5.13809	-53.0341	NA
MAGMH	MH	UPPER TRIB	1991-1993	-5.1678	-50.5366	NA
MAGMH	MH	UPPER TRIB	1992-1994	-0.02971	-56.9481	NA
MAGMH	MH	UPPER TRIB	1993-1995	0	-51.0079	NA
MAGMH	MH	UPPER TRIB	1994-1996	0	-46.8311	NA
MAGMH	MH	UPPER TRIB	1995-1997	0	-51.1612	NA
MAGMH	MH	UPPER TRIB	1996-1998	0	-50.4122	NA
MAGMH	MH	UPPER TRIB	1997-1999	0	-58.2269	NA
MAGMH	MH	UPPER TRIB	1998-2000	0	-54.1531	NA
MAGMH	MH	UPPER TRIB	1999-2001	-5.13809	-57.1324	NA
MAGMH	MH	UPPER TRIB	2000-2002	-4.58952	-61.4999	NA
MAGMH	MH	UPPER TRIB	2001-2003	-4.8668	-45.1749	NA
MAGMH	MH	UPPER TRIB	2002-2004	0	-32.6666	NA
MAGMH	MH	UPPER TRIB	2003-2005	0	-24.2725	NA
MAGMH	MH	UPPER TRIB	2004-2006	0	-30.0521	NA
MAGMH	MH	UPPER TRIB	2005-2007	-5.43945	-36.3374	NA
MAGMH	MH	UPPER TRIB	2006-2008	-14.849	-48.8035	NA
MAGMH	MH	UPPER TRIB	2007-2009	-15.1122	-65.6143	NA
MAGMH	MH	UPPER TRIB	2008-2010	-9.193	-50.266	NA
MAGMH	MH	UPPER TRIB	2009-2011	-0.00782	-30.0039	NA
MAGMH	MH	UPPER TRIB	2010-2012	0	-13.6551	NA
MAGMH	MH	UPPER TRIB	2011-2013	-0.48303	-17.4617	NA
MAGMH	MH	UPPER TRIB	2012-2014	-0.23288	-17.7974	NA
MAGMH	MH	UPPER TRIB	2013-2015	0	-23.4359	NA
MAGMH	MH	UPPER TRIB	2014-2016	0	-28.4003	NA
MANMH	MH	TANGIER	1985-1987	0	NA	NA
MANMH	MH	TANGIER	1986-1988	0	NA	NA
MANMH	MH	TANGIER	1987-1989	0	NA	NA
MANMH	MH	TANGIER	1988-1990	0	NA	NA
MANMH	MH	TANGIER	1989-1991	0	NA	NA
MANMH	MH	TANGIER	1990-1992	0	NA	NA
MANMH	MH	TANGIER	1991-1993	0	NA	NA
MANMH	MH	TANGIER	1992-1994	0	NA	NA
MANMH	MH	TANGIER	1993-1995	-0.63086	NA	NA
MANMH	MH	TANGIER	1994-1996	-0.63086	NA	NA
MANMH	MH	TANGIER	1995-1997	-0.63086	NA	NA
MANMH	MH	TANGIER	1996-1998	0	NA	NA
MANMH	MH	TANGIER	1997-1999	0	NA	NA
MANMH	MH	TANGIER	1998-2000	0	NA	NA
MANMH	MH	TANGIER	1999-2001	0	NA	NA
MANMH	MH	TANGIER	2000-2002	0	NA	NA
MANMH	MH	TANGIER	2001-2003	-0.48823	NA	NA
MANMH	MH	TANGIER	2002-2004	-0.48823	NA	NA
MANMH	MH	TANGIER	2003-2005	-3.13094	NA	NA
MANMH	MH	TANGIER	2004-2006	-0.86649	NA	NA
MANMH	MH	TANGIER	2005-2007	-0.86649	NA	NA
MANMH	MH	TANGIER	2006-2008	0	NA	NA
MANMH	MH	TANGIER	2007-2009	0	NA	NA
MANMH	MH	TANGIER	2008-2010	0	NA	NA
MANMH	MH	TANGIER	2009-2011	0	NA	NA
MANMH	MH	TANGIER	2010-2012	0	NA	NA
MANMH	MH	TANGIER	2011-2013	0	NA	NA
MANMH	MH	TANGIER	2012-2014	0	NA	NA
MANMH	MH	TANGIER	2013-2015	0	NA	NA
MANMH	MH	TANGIER	2014-2016	0	NA	NA
MATTF	TF	POTOMAC	1985-1987	0	NA	NA
MATTF	TF	POTOMAC	1986-1988	0	NA	NA
MATTF	TF	POTOMAC	1987-1989	0	NA	NA
MATTF	TF	POTOMAC	1988-1990	0	NA	NA
MATTF	TF	POTOMAC	1989-1991	0	NA	NA
MATTF	TF	POTOMAC	1990-1992	0	NA	NA
MATTF	TF	POTOMAC	1991-1993	0	NA	NA
MATTF	TF	POTOMAC	1992-1994	0	NA	NA
MATTF	TF	POTOMAC	1993-1995	0	NA	NA
MATTF	TF	POTOMAC	1994-1996	0	NA	NA
MATTF	TF	POTOMAC	1995-1997	0	NA	NA
MATTF	TF	POTOMAC	1996-1998	0	NA	NA
MATTF	TF	POTOMAC	1997-1999	0	NA	NA
MATTF	TF	POTOMAC	1998-2000	0	NA	NA
MATTF	TF	POTOMAC	1999-2001	0	NA	NA
MATTF	TF	POTOMAC	2000-2002	-0.47846	NA	NA
MATTF	TF	POTOMAC	2001-2003	-1.31891	NA	NA
MATTF	TF	POTOMAC	2002-2004	-1.30571	NA	NA
MATTF	TF	POTOMAC	2003-2005	0	NA	NA
MATTF	TF	POTOMAC	2004-2006	0	NA	NA
MATTF	TF	POTOMAC	2005-2007	0	NA	NA
MATTF	TF	POTOMAC	2006-2008	0	NA	NA
MATTF	TF	POTOMAC	2007-2009	0	NA	NA
MATTF	TF	POTOMAC	2008-2010	0	NA	NA
MATTF	TF	POTOMAC	2009-2011	-0.30556	NA	NA
MATTF	TF	POTOMAC	2010-2012	-0.8284	NA	NA
MATTF	TF	POTOMAC	2011-2013	-0.03128	NA	NA
MATTF	TF	POTOMAC	2012-2014	0	NA	NA
MATTF	TF	POTOMAC	2013-2015	0	NA	NA
MATTF	TF	POTOMAC	2014-2016	0	NA	NA
MIDOH	OH	UPPER TRIB	1985-1987	0	NA	NA
MIDOH	OH	UPPER TRIB	1986-1988	0	NA	NA
MIDOH	OH	UPPER TRIB	1987-1989	-6.63902	NA	NA
MIDOH	OH	UPPER TRIB	1988-1990	-6.63902	NA	NA
MIDOH	OH	UPPER TRIB	1989-1991	-6.63902	NA	NA
MIDOH	OH	UPPER TRIB	1990-1992	0	NA	NA
MIDOH	OH	UPPER TRIB	1991-1993	0	NA	NA
MIDOH	OH	UPPER TRIB	1992-1994	0	NA	NA
MIDOH	OH	UPPER TRIB	1993-1995	0	NA	NA
MIDOH	OH	UPPER TRIB	1994-1996	0	NA	NA
MIDOH	OH	UPPER TRIB	1995-1997	0	NA	NA
MIDOH	OH	UPPER TRIB	1996-1998	0	NA	NA
MIDOH	OH	UPPER TRIB	1997-1999	0	NA	NA
MIDOH	OH	UPPER TRIB	1998-2000	0	NA	NA
MIDOH	OH	UPPER TRIB	1999-2001	0	NA	NA
MIDOH	OH	UPPER TRIB	2000-2002	0	NA	NA
MIDOH	OH	UPPER TRIB	2001-2003	0	NA	NA
MIDOH	OH	UPPER TRIB	2002-2004	0	NA	NA
MIDOH	OH	UPPER TRIB	2003-2005	0	NA	NA
MIDOH	OH	UPPER TRIB	2004-2006	0	NA	NA
MIDOH	OH	UPPER TRIB	2005-2007	0	NA	NA
MIDOH	OH	UPPER TRIB	2006-2008	0	NA	NA
MIDOH	OH	UPPER TRIB	2007-2009	0	NA	NA
MIDOH	OH	UPPER TRIB	2008-2010	0	NA	NA
MIDOH	OH	UPPER TRIB	2009-2011	0	NA	NA
MIDOH	OH	UPPER TRIB	2010-2012	0	NA	NA
MIDOH	OH	UPPER TRIB	2011-2013	0	NA	NA
MIDOH	OH	UPPER TRIB	2012-2014	0	NA	NA
MIDOH	OH	UPPER TRIB	2013-2015	0	NA	NA
MIDOH	OH	UPPER TRIB	2014-2016	0	NA	NA
MOBPH	PH	MAIN	1985-1987	-0.253	NA	NA
MOBPH	PH	MAIN	1986-1988	-0.19449	NA	NA
MOBPH	PH	MAIN	1987-1989	-1.90496	NA	NA
MOBPH	PH	MAIN	1988-1990	-1.30645	NA	NA
MOBPH	PH	MAIN	1989-1991	-1.65133	NA	NA
MOBPH	PH	MAIN	1990-1992	-0.67794	NA	NA
MOBPH	PH	MAIN	1991-1993	-0.52411	NA	NA
MOBPH	PH	MAIN	1992-1994	-1.16248	NA	NA
MOBPH	PH	MAIN	1993-1995	-0.52769	NA	NA
MOBPH	PH	MAIN	1994-1996	-0.02671	NA	NA
MOBPH	PH	MAIN	1995-1997	0	NA	NA
MOBPH	PH	MAIN	1996-1998	-0.01521	NA	NA
MOBPH	PH	MAIN	1997-1999	0	NA	NA
MOBPH	PH	MAIN	1998-2000	0	NA	NA
MOBPH	PH	MAIN	1999-2001	0	NA	NA
MOBPH	PH	MAIN	2000-2002	0	NA	NA
MOBPH	PH	MAIN	2001-2003	0	NA	NA
MOBPH	PH	MAIN	2002-2004	0	NA	NA
MOBPH	PH	MAIN	2003-2005	-0.90128	NA	NA
MOBPH	PH	MAIN	2004-2006	-0.16036	NA	NA
MOBPH	PH	MAIN	2005-2007	-0.04084	NA	NA
MOBPH	PH	MAIN	2006-2008	0	NA	NA
MOBPH	PH	MAIN	2007-2009	0	NA	NA
MOBPH	PH	MAIN	2008-2010	-0.11087	NA	NA
MOBPH	PH	MAIN	2009-2011	-0.80795	NA	NA
MOBPH	PH	MAIN	2010-2012	-1.47419	NA	NA
MOBPH	PH	MAIN	2011-2013	-1.17796	NA	NA
MOBPH	PH	MAIN	2012-2014	0	NA	NA
MOBPH	PH	MAIN	2013-2015	0	NA	NA
MOBPH	PH	MAIN	2014-2016	0	NA	NA
MPNOH	OH	YORK	1985-1987	-4.58952	NA	NA
MPNOH	OH	YORK	1986-1988	-11.0125	NA	NA
MPNOH	OH	YORK	1987-1989	-17.4702	NA	NA
MPNOH	OH	YORK	1988-1990	-10.6022	NA	NA
MPNOH	OH	YORK	1989-1991	-10.6022	NA	NA
MPNOH	OH	YORK	1990-1992	-4.58952	NA	NA
MPNOH	OH	YORK	1991-1993	-4.58952	NA	NA
MPNOH	OH	YORK	1992-1994	0	NA	NA
MPNOH	OH	YORK	1993-1995	0	NA	NA
MPNOH	OH	YORK	1994-1996	0	NA	NA
MPNOH	OH	YORK	1995-1997	0	NA	NA
MPNOH	OH	YORK	1996-1998	0	NA	NA
MPNOH	OH	YORK	1997-1999	0	NA	NA
MPNOH	OH	YORK	1998-2000	0	NA	NA
MPNOH	OH	YORK	1999-2001	0	NA	NA
MPNOH	OH	YORK	2000-2002	-3.54428	NA	NA
MPNOH	OH	YORK	2001-2003	-10.5783	NA	NA
MPNOH	OH	YORK	2002-2004	-18.099	NA	NA
MPNOH	OH	YORK	2003-2005	-11.0011	NA	NA
MPNOH	OH	YORK	2004-2006	-4.64661	NA	NA
MPNOH	OH	YORK	2005-2007	-1.81254	NA	NA
MPNOH	OH	YORK	2006-2008	-3.52538	NA	NA
MPNOH	OH	YORK	2007-2009	-12.9129	NA	NA
MPNOH	OH	YORK	2008-2010	-8.97892	NA	NA
MPNOH	OH	YORK	2009-2011	-13.6803	NA	NA
MPNOH	OH	YORK	2010-2012	-10.8784	NA	NA
MPNOH	OH	YORK	2011-2013	-11.764	NA	NA
MPNOH	OH	YORK	2012-2014	-16.2479	NA	NA
MPNOH	OH	YORK	2013-2015	-9.03289	NA	NA
MPNOH	OH	YORK	2014-2016	-15.555	NA	NA
MPNTF	TF	YORK	1985-1987	-0.45858	NA	NA
MPNTF	TF	YORK	1986-1988	-0.45858	NA	NA
MPNTF	TF	YORK	1987-1989	-0.45858	NA	NA
MPNTF	TF	YORK	1988-1990	0	NA	NA
MPNTF	TF	YORK	1989-1991	0	NA	NA
MPNTF	TF	YORK	1990-1992	0	NA	NA
MPNTF	TF	YORK	1991-1993	0	NA	NA
MPNTF	TF	YORK	1992-1994	0	NA	NA
MPNTF	TF	YORK	1993-1995	-1.30598	NA	NA
MPNTF	TF	YORK	1994-1996	-1.57628	NA	NA
MPNTF	TF	YORK	1995-1997	-1.57628	NA	NA
MPNTF	TF	YORK	1996-1998	0	NA	NA
MPNTF	TF	YORK	1997-1999	0	NA	NA
MPNTF	TF	YORK	1998-2000	0	NA	NA
MPNTF	TF	YORK	1999-2001	0	NA	NA
MPNTF	TF	YORK	2000-2002	0	NA	NA
MPNTF	TF	YORK	2001-2003	0	NA	NA
MPNTF	TF	YORK	2002-2004	0	NA	NA
MPNTF	TF	YORK	2003-2005	0	NA	NA
MPNTF	TF	YORK	2004-2006	0	NA	NA
MPNTF	TF	YORK	2005-2007	0	NA	NA
MPNTF	TF	YORK	2006-2008	0	NA	NA
MPNTF	TF	YORK	2007-2009	0	NA	NA
MPNTF	TF	YORK	2008-2010	0	NA	NA
MPNTF	TF	YORK	2009-2011	0	NA	NA
MPNTF	TF	YORK	2010-2012	0	NA	NA
MPNTF	TF	YORK	2011-2013	0	NA	NA
MPNTF	TF	YORK	2012-2014	0	NA	NA
MPNTF	TF	YORK	2013-2015	0	NA	NA
MPNTF	TF	YORK	2014-2016	0	NA	NA
NANMH	MH	NANTICOKE	1985-1987	0	NA	NA
NANMH	MH	NANTICOKE	1986-1988	0	NA	NA
NANMH	MH	NANTICOKE	1987-1989	-4.58952	NA	NA
NANMH	MH	NANTICOKE	1988-1990	-4.58952	NA	NA
NANMH	MH	NANTICOKE	1989-1991	-4.58952	NA	NA
NANMH	MH	NANTICOKE	1990-1992	0	NA	NA
NANMH	MH	NANTICOKE	1991-1993	0	NA	NA
NANMH	MH	NANTICOKE	1992-1994	0	NA	NA
NANMH	MH	NANTICOKE	1993-1995	0	NA	NA
NANMH	MH	NANTICOKE	1994-1996	0	NA	NA
NANMH	MH	NANTICOKE	1995-1997	0	NA	NA
NANMH	MH	NANTICOKE	1996-1998	0	NA	NA
NANMH	MH	NANTICOKE	1997-1999	0	NA	NA
NANMH	MH	NANTICOKE	1998-2000	0	NA	NA
NANMH	MH	NANTICOKE	1999-2001	0	NA	NA
NANMH	MH	NANTICOKE	2000-2002	0	NA	NA
NANMH	MH	NANTICOKE	2001-2003	0	NA	NA
NANMH	MH	NANTICOKE	2002-2004	0	NA	NA
NANMH	MH	NANTICOKE	2003-2005	0	NA	NA
NANMH	MH	NANTICOKE	2004-2006	0	NA	NA
NANMH	MH	NANTICOKE	2005-2007	0	NA	NA
NANMH	MH	NANTICOKE	2006-2008	0	NA	NA
NANMH	MH	NANTICOKE	2007-2009	0	NA	NA
NANMH	MH	NANTICOKE	2008-2010	0	NA	NA
NANMH	MH	NANTICOKE	2009-2011	0	NA	NA
NANMH	MH	NANTICOKE	2010-2012	0	NA	NA
NANMH	MH	NANTICOKE	2011-2013	0	NA	NA
NANMH	MH	NANTICOKE	2012-2014	0	NA	NA
NANMH	MH	NANTICOKE	2013-2015	0	NA	NA
NANMH	MH	NANTICOKE	2014-2016	0	NA	NA
NANOH	OH	NANTICOKE	1985-1987	-2.02224	NA	NA
NANOH	OH	NANTICOKE	1986-1988	-0.73332	NA	NA
NANOH	OH	NANTICOKE	1987-1989	-4.69176	NA	NA
NANOH	OH	NANTICOKE	1988-1990	-4.58952	NA	NA
NANOH	OH	NANTICOKE	1989-1991	-4.58952	NA	NA
NANOH	OH	NANTICOKE	1990-1992	0	NA	NA
NANOH	OH	NANTICOKE	1991-1993	0	NA	NA
NANOH	OH	NANTICOKE	1992-1994	0	NA	NA
NANOH	OH	NANTICOKE	1993-1995	0	NA	NA
NANOH	OH	NANTICOKE	1994-1996	-0.0511	NA	NA
NANOH	OH	NANTICOKE	1995-1997	-0.0511	NA	NA
NANOH	OH	NANTICOKE	1996-1998	-0.0511	NA	NA
NANOH	OH	NANTICOKE	1997-1999	-4.58952	NA	NA
NANOH	OH	NANTICOKE	1998-2000	-4.58952	NA	NA
NANOH	OH	NANTICOKE	1999-2001	-11.0125	NA	NA
NANOH	OH	NANTICOKE	2000-2002	-12.43	NA	NA
NANOH	OH	NANTICOKE	2001-2003	-23.5745	NA	NA
NANOH	OH	NANTICOKE	2002-2004	-17.7734	NA	NA
NANOH	OH	NANTICOKE	2003-2005	-16.0569	NA	NA
NANOH	OH	NANTICOKE	2004-2006	-10.7898	NA	NA
NANOH	OH	NANTICOKE	2005-2007	-9.29618	NA	NA
NANOH	OH	NANTICOKE	2006-2008	-5.35911	NA	NA
NANOH	OH	NANTICOKE	2007-2009	-2.52023	NA	NA
NANOH	OH	NANTICOKE	2008-2010	-2.52023	NA	NA
NANOH	OH	NANTICOKE	2009-2011	-3.2585	NA	NA
NANOH	OH	NANTICOKE	2010-2012	-2.39225	NA	NA
NANOH	OH	NANTICOKE	2011-2013	-6.58742	NA	NA
NANOH	OH	NANTICOKE	2012-2014	-3.28465	NA	NA
NANOH	OH	NANTICOKE	2013-2015	-2.1089	NA	NA
NANOH	OH	NANTICOKE	2014-2016	-0.00797	NA	NA
NANTF_DE	TF	NANTICOKE	1985-1987	-9.59381	NA	NA
NANTF_DE	TF	NANTICOKE	1986-1988	-5.5586	NA	NA
NANTF_DE	TF	NANTICOKE	1987-1989	-5.5586	NA	NA
NANTF_DE	TF	NANTICOKE	1988-1990	-4.58952	NA	NA
NANTF_DE	TF	NANTICOKE	1989-1991	-4.58952	NA	NA
NANTF_DE	TF	NANTICOKE	1990-1992	0	NA	NA
NANTF_DE	TF	NANTICOKE	1991-1993	0	NA	NA
NANTF_DE	TF	NANTICOKE	1992-1994	0	NA	NA
NANTF_DE	TF	NANTICOKE	1993-1995	0	NA	NA
NANTF_DE	TF	NANTICOKE	1994-1996	-4.58952	NA	NA
NANTF_DE	TF	NANTICOKE	1995-1997	-4.58952	NA	NA
NANTF_DE	TF	NANTICOKE	1996-1998	-4.58952	NA	NA
NANTF_DE	TF	NANTICOKE	1997-1999	-4.58952	NA	NA
NANTF_DE	TF	NANTICOKE	1998-2000	-4.58952	NA	NA
NANTF_DE	TF	NANTICOKE	1999-2001	-11.0125	NA	NA
NANTF_DE	TF	NANTICOKE	2000-2002	-24.9966	NA	NA
NANTF_DE	TF	NANTICOKE	2001-2003	-54.6362	NA	NA
NANTF_DE	TF	NANTICOKE	2002-2004	-49.8183	NA	NA
NANTF_DE	TF	NANTICOKE	2003-2005	-42.4703	NA	NA
NANTF_DE	TF	NANTICOKE	2004-2006	-27.4212	NA	NA
NANTF_DE	TF	NANTICOKE	2005-2007	-27.7172	NA	NA
NANTF_DE	TF	NANTICOKE	2006-2008	-24.9978	NA	NA
NANTF_DE	TF	NANTICOKE	2007-2009	-16.4576	NA	NA
NANTF_DE	TF	NANTICOKE	2008-2010	-14.6853	NA	NA
NANTF_DE	TF	NANTICOKE	2009-2011	-17.8824	NA	NA
NANTF_DE	TF	NANTICOKE	2010-2012	-11.0125	NA	NA
NANTF_DE	TF	NANTICOKE	2011-2013	-13.2517	NA	NA
NANTF_DE	TF	NANTICOKE	2012-2014	-0.25933	NA	NA
NANTF_DE	TF	NANTICOKE	2013-2015	-0.25933	NA	NA
NANTF_DE	TF	NANTICOKE	2014-2016	-4.58952	NA	NA
NANTF_MD	TF	NANTICOKE	1985-1987	-10.3294	NA	NA
NANTF_MD	TF	NANTICOKE	1986-1988	-6.02009	NA	NA
NANTF_MD	TF	NANTICOKE	1987-1989	-6.02009	NA	NA
NANTF_MD	TF	NANTICOKE	1988-1990	-4.58952	NA	NA
NANTF_MD	TF	NANTICOKE	1989-1991	-4.58952	NA	NA
NANTF_MD	TF	NANTICOKE	1990-1992	0	NA	NA
NANTF_MD	TF	NANTICOKE	1991-1993	0	NA	NA
NANTF_MD	TF	NANTICOKE	1992-1994	0	NA	NA
NANTF_MD	TF	NANTICOKE	1993-1995	0	NA	NA
NANTF_MD	TF	NANTICOKE	1994-1996	-4.58952	NA	NA
NANTF_MD	TF	NANTICOKE	1995-1997	-4.58952	NA	NA
NANTF_MD	TF	NANTICOKE	1996-1998	-4.58952	NA	NA
NANTF_MD	TF	NANTICOKE	1997-1999	-4.58952	NA	NA
NANTF_MD	TF	NANTICOKE	1998-2000	-4.58952	NA	NA
NANTF_MD	TF	NANTICOKE	1999-2001	-11.0125	NA	NA
NANTF_MD	TF	NANTICOKE	2000-2002	-24.9966	NA	NA
NANTF_MD	TF	NANTICOKE	2001-2003	-54.6362	NA	NA
NANTF_MD	TF	NANTICOKE	2002-2004	-53.0495	NA	NA
NANTF_MD	TF	NANTICOKE	2003-2005	-46.8221	NA	NA
NANTF_MD	TF	NANTICOKE	2004-2006	-31.7297	NA	NA
NANTF_MD	TF	NANTICOKE	2005-2007	-28.7621	NA	NA
NANTF_MD	TF	NANTICOKE	2006-2008	-28.0436	NA	NA
NANTF_MD	TF	NANTICOKE	2007-2009	-19.4882	NA	NA
NANTF_MD	TF	NANTICOKE	2008-2010	-17.4557	NA	NA
NANTF_MD	TF	NANTICOKE	2009-2011	-17.8824	NA	NA
NANTF_MD	TF	NANTICOKE	2010-2012	-11.0125	NA	NA
NANTF_MD	TF	NANTICOKE	2011-2013	-16.1018	NA	NA
NANTF_MD	TF	NANTICOKE	2012-2014	-2.73325	NA	NA
NANTF_MD	TF	NANTICOKE	2013-2015	-2.73325	NA	NA
NANTF_MD	TF	NANTICOKE	2014-2016	-4.58952	NA	NA
NORTF	TF	UPPER TRIB	1985-1987	0	NA	NA
NORTF	TF	UPPER TRIB	1986-1988	0	NA	NA
NORTF	TF	UPPER TRIB	1987-1989	0	NA	NA
NORTF	TF	UPPER TRIB	1988-1990	0	NA	NA
NORTF	TF	UPPER TRIB	1989-1991	0	NA	NA
NORTF	TF	UPPER TRIB	1990-1992	0	NA	NA
NORTF	TF	UPPER TRIB	1991-1993	0	NA	NA
NORTF	TF	UPPER TRIB	1992-1994	0	NA	NA
NORTF	TF	UPPER TRIB	1993-1995	0	NA	NA
NORTF	TF	UPPER TRIB	1994-1996	0	NA	NA
NORTF	TF	UPPER TRIB	1995-1997	-4.58952	NA	NA
NORTF	TF	UPPER TRIB	1996-1998	-4.58952	NA	NA
NORTF	TF	UPPER TRIB	1997-1999	-4.58952	NA	NA
NORTF	TF	UPPER TRIB	1998-2000	0	NA	NA
NORTF	TF	UPPER TRIB	1999-2001	-0.38446	NA	NA
NORTF	TF	UPPER TRIB	2000-2002	-0.38446	NA	NA
NORTF	TF	UPPER TRIB	2001-2003	-0.38446	NA	NA
NORTF	TF	UPPER TRIB	2002-2004	0	NA	NA
NORTF	TF	UPPER TRIB	2003-2005	0	NA	NA
NORTF	TF	UPPER TRIB	2004-2006	0	NA	NA
NORTF	TF	UPPER TRIB	2005-2007	0	NA	NA
NORTF	TF	UPPER TRIB	2006-2008	0	NA	NA
NORTF	TF	UPPER TRIB	2007-2009	0	NA	NA
NORTF	TF	UPPER TRIB	2008-2010	0	NA	NA
NORTF	TF	UPPER TRIB	2009-2011	0	NA	NA
NORTF	TF	UPPER TRIB	2010-2012	0	NA	NA
NORTF	TF	UPPER TRIB	2011-2013	0	NA	NA
NORTF	TF	UPPER TRIB	2012-2014	0	NA	NA
NORTF	TF	UPPER TRIB	2013-2015	0	NA	NA
NORTF	TF	UPPER TRIB	2014-2016	0	NA	NA
PATMH	MH	UPPER TRIB	1985-1987	-0.54165	-13.7256	-23.672
PATMH	MH	UPPER TRIB	1986-1988	0	-18.2115	-25.4737
PATMH	MH	UPPER TRIB	1987-1989	0	-11.9315	-13.4447
PATMH	MH	UPPER TRIB	1988-1990	0	-11.4433	-14.346
PATMH	MH	UPPER TRIB	1989-1991	0	-8.72266	-19.6725
PATMH	MH	UPPER TRIB	1990-1992	0	-7.30694	-18.3365
PATMH	MH	UPPER TRIB	1991-1993	0	-8.69076	-25.1651
PATMH	MH	UPPER TRIB	1992-1994	0	-6.36585	-21.1293
PATMH	MH	UPPER TRIB	1993-1995	0	-12.4429	-24.7764
PATMH	MH	UPPER TRIB	1994-1996	-0.04754	-12.9995	-20.6449
PATMH	MH	UPPER TRIB	1995-1997	0	-10.1596	-18.0501
PATMH	MH	UPPER TRIB	1996-1998	0	-5.40236	-19.6802
PATMH	MH	UPPER TRIB	1997-1999	0	-2.86695	-15.1865
PATMH	MH	UPPER TRIB	1998-2000	0	-4.72246	-15.5873
PATMH	MH	UPPER TRIB	1999-2001	0	-5.11183	-14.8822
PATMH	MH	UPPER TRIB	2000-2002	0	-8.31159	-16.5093
PATMH	MH	UPPER TRIB	2001-2003	0	-9.77585	-18.7691
PATMH	MH	UPPER TRIB	2002-2004	0	-10.7492	-18.5754
PATMH	MH	UPPER TRIB	2003-2005	0	-6.18794	-21.2436
PATMH	MH	UPPER TRIB	2004-2006	0	-7.16529	-22.7028
PATMH	MH	UPPER TRIB	2005-2007	0	-9.30667	-21.8873
PATMH	MH	UPPER TRIB	2006-2008	-5.80874	-13.5986	-23.1453
PATMH	MH	UPPER TRIB	2007-2009	-6.26516	-16.8383	-30.1018
PATMH	MH	UPPER TRIB	2008-2010	-6.08152	-17.2871	-38.2265
PATMH	MH	UPPER TRIB	2009-2011	-0.10139	-15.4643	-34.9922
PATMH	MH	UPPER TRIB	2010-2012	-1.42458	-12.6023	-30.391
PATMH	MH	UPPER TRIB	2011-2013	-8.46822	-8.94728	-19.5637
PATMH	MH	UPPER TRIB	2012-2014	-8.0246	-3.79922	-14.0016
PATMH	MH	UPPER TRIB	2013-2015	-5.79132	-2.41509	-13.6742
PATMH	MH	UPPER TRIB	2014-2016	-4.92447	-7.64188	-15.4168
PAXMH	MH	PATUXENT	1985-1987	-18.1781	-3.02269	NA
PAXMH	MH	PATUXENT	1986-1988	-22.7787	-5.55897	NA
PAXMH	MH	PATUXENT	1987-1989	-19.212	-11.2695	NA
PAXMH	MH	PATUXENT	1988-1990	-11.8604	-5.24441	NA
PAXMH	MH	PATUXENT	1989-1991	-8.00641	-4.3712	NA
PAXMH	MH	PATUXENT	1990-1992	-5.67576	-0.55859	NA
PAXMH	MH	PATUXENT	1991-1993	-3.88025	-2.35326	NA
PAXMH	MH	PATUXENT	1992-1994	-2.98354	-5.41164	NA
PAXMH	MH	PATUXENT	1993-1995	-2.12027	-6.54758	NA
PAXMH	MH	PATUXENT	1994-1996	-3.43079	-1.16174	NA
PAXMH	MH	PATUXENT	1995-1997	-3.83228	-1.76613	NA
PAXMH	MH	PATUXENT	1996-1998	-3.87811	-1.72976	NA
PAXMH	MH	PATUXENT	1997-1999	-5.2396	-1.55628	NA
PAXMH	MH	PATUXENT	1998-2000	-7.27221	-6.47941	NA
PAXMH	MH	PATUXENT	1999-2001	-11.6825	-11.2497	NA
PAXMH	MH	PATUXENT	2000-2002	-7.6147	-8.73549	NA
PAXMH	MH	PATUXENT	2001-2003	-9.36653	-7.85616	NA
PAXMH	MH	PATUXENT	2002-2004	-6.63876	-8.17608	NA
PAXMH	MH	PATUXENT	2003-2005	-12.7818	-19.8379	NA
PAXMH	MH	PATUXENT	2004-2006	-12.2021	-15.1706	NA
PAXMH	MH	PATUXENT	2005-2007	-12.9297	-11.9897	NA
PAXMH	MH	PATUXENT	2006-2008	-8.03025	-5.4451	NA
PAXMH	MH	PATUXENT	2007-2009	-1.00055	-2.43451	NA
PAXMH	MH	PATUXENT	2008-2010	-0.42673	-7.45062	NA
PAXMH	MH	PATUXENT	2009-2011	-4.01498	-11.4977	NA
PAXMH	MH	PATUXENT	2010-2012	-3.96925	-5.98388	NA
PAXMH	MH	PATUXENT	2011-2013	-2.05575	-1.76139	NA
PAXMH	MH	PATUXENT	2012-2014	0	-0.0026	NA
PAXMH	MH	PATUXENT	2013-2015	0	-2.40416	NA
PAXMH	MH	PATUXENT	2014-2016	0	-2.99089	NA
PAXOH	OH	PATUXENT	1985-1987	-14.8335	NA	NA
PAXOH	OH	PATUXENT	1986-1988	-16.1197	NA	NA
PAXOH	OH	PATUXENT	1987-1989	-22.2073	NA	NA
PAXOH	OH	PATUXENT	1988-1990	-10.9922	NA	NA
PAXOH	OH	PATUXENT	1989-1991	-14.6894	NA	NA
PAXOH	OH	PATUXENT	1990-1992	-10.8387	NA	NA
PAXOH	OH	PATUXENT	1991-1993	-11.4348	NA	NA
PAXOH	OH	PATUXENT	1992-1994	-15.0515	NA	NA
PAXOH	OH	PATUXENT	1993-1995	-20.6506	NA	NA
PAXOH	OH	PATUXENT	1994-1996	-25.7911	NA	NA
PAXOH	OH	PATUXENT	1995-1997	-20.3298	NA	NA
PAXOH	OH	PATUXENT	1996-1998	-11.5957	NA	NA
PAXOH	OH	PATUXENT	1997-1999	-15.7675	NA	NA
PAXOH	OH	PATUXENT	1998-2000	-14.8336	NA	NA
PAXOH	OH	PATUXENT	1999-2001	-28.2442	NA	NA
PAXOH	OH	PATUXENT	2000-2002	-17.9729	NA	NA
PAXOH	OH	PATUXENT	2001-2003	-26.3613	NA	NA
PAXOH	OH	PATUXENT	2002-2004	-26.7851	NA	NA
PAXOH	OH	PATUXENT	2003-2005	-45.9136	NA	NA
PAXOH	OH	PATUXENT	2004-2006	-53.2274	NA	NA
PAXOH	OH	PATUXENT	2005-2007	-52.9792	NA	NA
PAXOH	OH	PATUXENT	2006-2008	-41.5218	NA	NA
PAXOH	OH	PATUXENT	2007-2009	-29.4388	NA	NA
PAXOH	OH	PATUXENT	2008-2010	-20.7467	NA	NA
PAXOH	OH	PATUXENT	2009-2011	-25.4697	NA	NA
PAXOH	OH	PATUXENT	2010-2012	-26.0202	NA	NA
PAXOH	OH	PATUXENT	2011-2013	-29.9812	NA	NA
PAXOH	OH	PATUXENT	2012-2014	-18.1719	NA	NA
PAXOH	OH	PATUXENT	2013-2015	-13.1408	NA	NA
PAXOH	OH	PATUXENT	2014-2016	-10.2155	NA	NA
PAXTF	TF	PATUXENT	1985-1987	0	NA	NA
PAXTF	TF	PATUXENT	1986-1988	0	NA	NA
PAXTF	TF	PATUXENT	1987-1989	0	NA	NA
PAXTF	TF	PATUXENT	1988-1990	0	NA	NA
PAXTF	TF	PATUXENT	1989-1991	0	NA	NA
PAXTF	TF	PATUXENT	1990-1992	0	NA	NA
PAXTF	TF	PATUXENT	1991-1993	0	NA	NA
PAXTF	TF	PATUXENT	1992-1994	-2.93759	NA	NA
PAXTF	TF	PATUXENT	1993-1995	-9.03387	NA	NA
PAXTF	TF	PATUXENT	1994-1996	-9.04416	NA	NA
PAXTF	TF	PATUXENT	1995-1997	-4.31428	NA	NA
PAXTF	TF	PATUXENT	1996-1998	0	NA	NA
PAXTF	TF	PATUXENT	1997-1999	-2.44	NA	NA
PAXTF	TF	PATUXENT	1998-2000	-2.44	NA	NA
PAXTF	TF	PATUXENT	1999-2001	-2.44	NA	NA
PAXTF	TF	PATUXENT	2000-2002	0	NA	NA
PAXTF	TF	PATUXENT	2001-2003	0	NA	NA
PAXTF	TF	PATUXENT	2002-2004	-5.26935	NA	NA
PAXTF	TF	PATUXENT	2003-2005	-11.7262	NA	NA
PAXTF	TF	PATUXENT	2004-2006	-25.5101	NA	NA
PAXTF	TF	PATUXENT	2005-2007	-18.7671	NA	NA
PAXTF	TF	PATUXENT	2006-2008	-16.6998	NA	NA
PAXTF	TF	PATUXENT	2007-2009	-5.18699	NA	NA
PAXTF	TF	PATUXENT	2008-2010	-6.53997	NA	NA
PAXTF	TF	PATUXENT	2009-2011	-20.7546	NA	NA
PAXTF	TF	PATUXENT	2010-2012	-27.0702	NA	NA
PAXTF	TF	PATUXENT	2011-2013	-29.2575	NA	NA
PAXTF	TF	PATUXENT	2012-2014	-12.4841	NA	NA
PAXTF	TF	PATUXENT	2013-2015	-10.3194	NA	NA
PAXTF	TF	PATUXENT	2014-2016	-11.5538	NA	NA
PIAMH	MH	TBD	1985-1987	-1.64629	NA	NA
PIAMH	MH	TBD	1986-1988	-1.70264	NA	NA
PIAMH	MH	TBD	1987-1989	-2.05342	NA	NA
PIAMH	MH	TBD	1988-1990	0	NA	NA
PIAMH	MH	TBD	1989-1991	0	NA	NA
PIAMH	MH	TBD	1990-1992	0	NA	NA
PIAMH	MH	TBD	1991-1993	0	NA	NA
PIAMH	MH	TBD	1992-1994	0	NA	NA
PIAMH	MH	TBD	1993-1995	-0.06794	NA	NA
PIAMH	MH	TBD	1994-1996	0	NA	NA
PIAMH	MH	TBD	1995-1997	0	NA	NA
PIAMH	MH	TBD	1996-1998	0	NA	NA
PIAMH	MH	TBD	1997-1999	0	NA	NA
PIAMH	MH	TBD	1998-2000	0	NA	NA
PIAMH	MH	TBD	1999-2001	0	NA	NA
PIAMH	MH	TBD	2000-2002	0	NA	NA
PIAMH	MH	TBD	2001-2003	0	NA	NA
PIAMH	MH	TBD	2002-2004	0	NA	NA
PIAMH	MH	TBD	2003-2005	0	NA	NA
PIAMH	MH	TBD	2004-2006	0	NA	NA
PIAMH	MH	TBD	2005-2007	0	NA	NA
PIAMH	MH	TBD	2006-2008	0	NA	NA
PIAMH	MH	TBD	2007-2009	0	NA	NA
PIAMH	MH	TBD	2008-2010	0	NA	NA
PIAMH	MH	TBD	2009-2011	0	NA	NA
PIAMH	MH	TBD	2010-2012	0	NA	NA
PIAMH	MH	TBD	2011-2013	0	NA	NA
PIAMH	MH	TBD	2012-2014	0	NA	NA
PIAMH	MH	TBD	2013-2015	0	NA	NA
PIAMH	MH	TBD	2014-2016	0	NA	NA
PISTF	TF	POTOMAC	1985-1987	0	NA	NA
PISTF	TF	POTOMAC	1986-1988	0	NA	NA
PISTF	TF	POTOMAC	1987-1989	0	NA	NA
PISTF	TF	POTOMAC	1988-1990	0	NA	NA
PISTF	TF	POTOMAC	1989-1991	0	NA	NA
PISTF	TF	POTOMAC	1990-1992	0	NA	NA
PISTF	TF	POTOMAC	1991-1993	0	NA	NA
PISTF	TF	POTOMAC	1992-1994	-4.42159	NA	NA
PISTF	TF	POTOMAC	1993-1995	-4.42159	NA	NA
PISTF	TF	POTOMAC	1994-1996	-4.40515	NA	NA
PISTF	TF	POTOMAC	1995-1997	0	NA	NA
PISTF	TF	POTOMAC	1996-1998	0	NA	NA
PISTF	TF	POTOMAC	1997-1999	0	NA	NA
PISTF	TF	POTOMAC	1998-2000	0	NA	NA
PISTF	TF	POTOMAC	1999-2001	-0.92589	NA	NA
PISTF	TF	POTOMAC	2000-2002	-0.93831	NA	NA
PISTF	TF	POTOMAC	2001-2003	-0.93831	NA	NA
PISTF	TF	POTOMAC	2002-2004	0	NA	NA
PISTF	TF	POTOMAC	2003-2005	-3.38981	NA	NA
PISTF	TF	POTOMAC	2004-2006	-3.38981	NA	NA
PISTF	TF	POTOMAC	2005-2007	-2.79837	NA	NA
PISTF	TF	POTOMAC	2006-2008	0	NA	NA
PISTF	TF	POTOMAC	2007-2009	0	NA	NA
PISTF	TF	POTOMAC	2008-2010	0	NA	NA
PISTF	TF	POTOMAC	2009-2011	0	NA	NA
PISTF	TF	POTOMAC	2010-2012	0	NA	NA
PISTF	TF	POTOMAC	2011-2013	0	NA	NA
PISTF	TF	POTOMAC	2012-2014	0	NA	NA
PISTF	TF	POTOMAC	2013-2015	0	NA	NA
PISTF	TF	POTOMAC	2014-2016	0	NA	NA
PMKOH	OH	YORK	1985-1987	-2.69909	NA	NA
PMKOH	OH	YORK	1986-1988	-2.69909	NA	NA
PMKOH	OH	YORK	1987-1989	-2.89202	NA	NA
PMKOH	OH	YORK	1988-1990	0	NA	NA
PMKOH	OH	YORK	1989-1991	-0.99136	NA	NA
PMKOH	OH	YORK	1990-1992	-0.89242	NA	NA
PMKOH	OH	YORK	1991-1993	-0.89242	NA	NA
PMKOH	OH	YORK	1992-1994	0	NA	NA
PMKOH	OH	YORK	1993-1995	-1.03324	NA	NA
PMKOH	OH	YORK	1994-1996	-7.97507	NA	NA
PMKOH	OH	YORK	1995-1997	-5.7292	NA	NA
PMKOH	OH	YORK	1996-1998	-8.96924	NA	NA
PMKOH	OH	YORK	1997-1999	-3.25177	NA	NA
PMKOH	OH	YORK	1998-2000	-3.69649	NA	NA
PMKOH	OH	YORK	1999-2001	-0.00157	NA	NA
PMKOH	OH	YORK	2000-2002	0	NA	NA
PMKOH	OH	YORK	2001-2003	0	NA	NA
PMKOH	OH	YORK	2002-2004	-1.33213	NA	NA
PMKOH	OH	YORK	2003-2005	-1.53913	NA	NA
PMKOH	OH	YORK	2004-2006	-1.53913	NA	NA
PMKOH	OH	YORK	2005-2007	-0.36243	NA	NA
PMKOH	OH	YORK	2006-2008	-0.28977	NA	NA
PMKOH	OH	YORK	2007-2009	-2.2735	NA	NA
PMKOH	OH	YORK	2008-2010	-0.45977	NA	NA
PMKOH	OH	YORK	2009-2011	-1.87605	NA	NA
PMKOH	OH	YORK	2010-2012	-2.97885	NA	NA
PMKOH	OH	YORK	2011-2013	-3.10367	NA	NA
PMKOH	OH	YORK	2012-2014	0	NA	NA
PMKOH	OH	YORK	2013-2015	0	NA	NA
PMKOH	OH	YORK	2014-2016	0	NA	NA
PMKTF	TF	YORK	1985-1987	-1.78169	NA	NA
PMKTF	TF	YORK	1986-1988	-1.78169	NA	NA
PMKTF	TF	YORK	1987-1989	0	NA	NA
PMKTF	TF	YORK	1988-1990	0	NA	NA
PMKTF	TF	YORK	1989-1991	-4.72302	NA	NA
PMKTF	TF	YORK	1990-1992	-4.58952	NA	NA
PMKTF	TF	YORK	1991-1993	-4.58952	NA	NA
PMKTF	TF	YORK	1992-1994	0	NA	NA
PMKTF	TF	YORK	1993-1995	-11.0125	NA	NA
PMKTF	TF	YORK	1994-1996	-17.8824	NA	NA
PMKTF	TF	YORK	1995-1997	-17.8824	NA	NA
PMKTF	TF	YORK	1996-1998	-4.58952	NA	NA
PMKTF	TF	YORK	1997-1999	0	NA	NA
PMKTF	TF	YORK	1998-2000	0	NA	NA
PMKTF	TF	YORK	1999-2001	0	NA	NA
PMKTF	TF	YORK	2000-2002	0	NA	NA
PMKTF	TF	YORK	2001-2003	0	NA	NA
PMKTF	TF	YORK	2002-2004	0	NA	NA
PMKTF	TF	YORK	2003-2005	0	NA	NA
PMKTF	TF	YORK	2004-2006	0	NA	NA
PMKTF	TF	YORK	2005-2007	0	NA	NA
PMKTF	TF	YORK	2006-2008	0	NA	NA
PMKTF	TF	YORK	2007-2009	0	NA	NA
PMKTF	TF	YORK	2008-2010	0	NA	NA
PMKTF	TF	YORK	2009-2011	0	NA	NA
PMKTF	TF	YORK	2010-2012	0	NA	NA
PMKTF	TF	YORK	2011-2013	0	NA	NA
PMKTF	TF	YORK	2012-2014	0	NA	NA
PMKTF	TF	YORK	2013-2015	0	NA	NA
PMKTF	TF	YORK	2014-2016	0	NA	NA
POCMH_MD	MH	POCOMOKE	1985-1987	0	NA	NA
POCMH_MD	MH	POCOMOKE	1986-1988	0	NA	NA
POCMH_MD	MH	POCOMOKE	1987-1989	0	NA	NA
POCMH_MD	MH	POCOMOKE	1988-1990	0	NA	NA
POCMH_MD	MH	POCOMOKE	1989-1991	0	NA	NA
POCMH_MD	MH	POCOMOKE	1990-1992	0	NA	NA
POCMH_MD	MH	POCOMOKE	1991-1993	0	NA	NA
POCMH_MD	MH	POCOMOKE	1992-1994	0	NA	NA
POCMH_MD	MH	POCOMOKE	1993-1995	0	NA	NA
POCMH_MD	MH	POCOMOKE	1994-1996	0	NA	NA
POCMH_MD	MH	POCOMOKE	1995-1997	0	NA	NA
POCMH_MD	MH	POCOMOKE	1996-1998	0	NA	NA
POCMH_MD	MH	POCOMOKE	1997-1999	0	NA	NA
POCMH_MD	MH	POCOMOKE	1998-2000	0	NA	NA
POCMH_MD	MH	POCOMOKE	1999-2001	0	NA	NA
POCMH_MD	MH	POCOMOKE	2000-2002	0	NA	NA
POCMH_MD	MH	POCOMOKE	2001-2003	0	NA	NA
POCMH_MD	MH	POCOMOKE	2002-2004	0	NA	NA
POCMH_MD	MH	POCOMOKE	2003-2005	0	NA	NA
POCMH_MD	MH	POCOMOKE	2004-2006	0	NA	NA
POCMH_MD	MH	POCOMOKE	2005-2007	0	NA	NA
POCMH_MD	MH	POCOMOKE	2006-2008	0	NA	NA
POCMH_MD	MH	POCOMOKE	2007-2009	0	NA	NA
POCMH_MD	MH	POCOMOKE	2008-2010	0	NA	NA
POCMH_MD	MH	POCOMOKE	2009-2011	0	NA	NA
POCMH_MD	MH	POCOMOKE	2010-2012	0	NA	NA
POCMH_MD	MH	POCOMOKE	2011-2013	0	NA	NA
POCMH_MD	MH	POCOMOKE	2012-2014	0	NA	NA
POCMH_MD	MH	POCOMOKE	2013-2015	0	NA	NA
POCMH_MD	MH	POCOMOKE	2014-2016	0	NA	NA
POCMH_VA	MH	POCOMOKE	1985-1987	0	NA	NA
POCMH_VA	MH	POCOMOKE	1986-1988	0	NA	NA
POCMH_VA	MH	POCOMOKE	1987-1989	0	NA	NA
POCMH_VA	MH	POCOMOKE	1988-1990	0	NA	NA
POCMH_VA	MH	POCOMOKE	1989-1991	0	NA	NA
POCMH_VA	MH	POCOMOKE	1990-1992	0	NA	NA
POCMH_VA	MH	POCOMOKE	1991-1993	0	NA	NA
POCMH_VA	MH	POCOMOKE	1992-1994	0	NA	NA
POCMH_VA	MH	POCOMOKE	1993-1995	0	NA	NA
POCMH_VA	MH	POCOMOKE	1994-1996	0	NA	NA
POCMH_VA	MH	POCOMOKE	1995-1997	0	NA	NA
POCMH_VA	MH	POCOMOKE	1996-1998	0	NA	NA
POCMH_VA	MH	POCOMOKE	1997-1999	0	NA	NA
POCMH_VA	MH	POCOMOKE	1998-2000	0	NA	NA
POCMH_VA	MH	POCOMOKE	1999-2001	0	NA	NA
POCMH_VA	MH	POCOMOKE	2000-2002	0	NA	NA
POCMH_VA	MH	POCOMOKE	2001-2003	0	NA	NA
POCMH_VA	MH	POCOMOKE	2002-2004	0	NA	NA
POCMH_VA	MH	POCOMOKE	2003-2005	0	NA	NA
POCMH_VA	MH	POCOMOKE	2004-2006	0	NA	NA
POCMH_VA	MH	POCOMOKE	2005-2007	0	NA	NA
POCMH_VA	MH	POCOMOKE	2006-2008	0	NA	NA
POCMH_VA	MH	POCOMOKE	2007-2009	0	NA	NA
POCMH_VA	MH	POCOMOKE	2008-2010	0	NA	NA
POCMH_VA	MH	POCOMOKE	2009-2011	0	NA	NA
POCMH_VA	MH	POCOMOKE	2010-2012	0	NA	NA
POCMH_VA	MH	POCOMOKE	2011-2013	0	NA	NA
POCMH_VA	MH	POCOMOKE	2012-2014	0	NA	NA
POCMH_VA	MH	POCOMOKE	2013-2015	0	NA	NA
POCMH_VA	MH	POCOMOKE	2014-2016	0	NA	NA
POCOH_MD	OH	POCOMOKE	1985-1987	-49.5437	NA	NA
POCOH_MD	OH	POCOMOKE	1986-1988	-39.6485	NA	NA
POCOH_MD	OH	POCOMOKE	1987-1989	-54.6362	NA	NA
POCOH_MD	OH	POCOMOKE	1988-1990	-62.2116	NA	NA
POCOH_MD	OH	POCOMOKE	1989-1991	-69.828	NA	NA
POCOH_MD	OH	POCOMOKE	1990-1992	-69.828	NA	NA
POCOH_MD	OH	POCOMOKE	1991-1993	-54.6362	NA	NA
POCOH_MD	OH	POCOMOKE	1992-1994	-57.766	NA	NA
POCOH_MD	OH	POCOMOKE	1993-1995	-42.6679	NA	NA
POCOH_MD	OH	POCOMOKE	1994-1996	-57.766	NA	NA
POCOH_MD	OH	POCOMOKE	1995-1997	-54.6362	NA	NA
POCOH_MD	OH	POCOMOKE	1996-1998	-62.2116	NA	NA
POCOH_MD	OH	POCOMOKE	1997-1999	-47.1109	NA	NA
POCOH_MD	OH	POCOMOKE	1998-2000	-62.2116	NA	NA
POCOH_MD	OH	POCOMOKE	1999-2001	-69.828	NA	NA
POCOH_MD	OH	POCOMOKE	2000-2002	-77.4784	NA	NA
POCOH_MD	OH	POCOMOKE	2001-2003	-70.186	NA	NA
POCOH_MD	OH	POCOMOKE	2002-2004	-57.2524	NA	NA
POCOH_MD	OH	POCOMOKE	2003-2005	-58.1602	NA	NA
POCOH_MD	OH	POCOMOKE	2004-2006	-50.8913	NA	NA
POCOH_MD	OH	POCOMOKE	2005-2007	-46.0485	NA	NA
POCOH_MD	OH	POCOMOKE	2006-2008	-29.8983	NA	NA
POCOH_MD	OH	POCOMOKE	2007-2009	-31.3456	NA	NA
POCOH_MD	OH	POCOMOKE	2008-2010	-29.3114	NA	NA
POCOH_MD	OH	POCOMOKE	2009-2011	-30.3608	NA	NA
POCOH_MD	OH	POCOMOKE	2010-2012	-25.6028	NA	NA
POCOH_MD	OH	POCOMOKE	2011-2013	-36.1404	NA	NA
POCOH_MD	OH	POCOMOKE	2012-2014	-41.5157	NA	NA
POCOH_MD	OH	POCOMOKE	2013-2015	-41.7223	NA	NA
POCOH_MD	OH	POCOMOKE	2014-2016	-49.9361	NA	NA
POCOH_VA	OH	POCOMOKE	1985-1987	-49.5437	NA	NA
POCOH_VA	OH	POCOMOKE	1986-1988	-39.6485	NA	NA
POCOH_VA	OH	POCOMOKE	1987-1989	-54.6362	NA	NA
POCOH_VA	OH	POCOMOKE	1988-1990	-62.2116	NA	NA
POCOH_VA	OH	POCOMOKE	1989-1991	-69.828	NA	NA
POCOH_VA	OH	POCOMOKE	1990-1992	-69.828	NA	NA
POCOH_VA	OH	POCOMOKE	1991-1993	-54.6362	NA	NA
POCOH_VA	OH	POCOMOKE	1992-1994	-56.2045	NA	NA
POCOH_VA	OH	POCOMOKE	1993-1995	-41.1108	NA	NA
POCOH_VA	OH	POCOMOKE	1994-1996	-56.2045	NA	NA
POCOH_VA	OH	POCOMOKE	1995-1997	-54.6362	NA	NA
POCOH_VA	OH	POCOMOKE	1996-1998	-62.2116	NA	NA
POCOH_VA	OH	POCOMOKE	1997-1999	-47.1109	NA	NA
POCOH_VA	OH	POCOMOKE	1998-2000	-62.2116	NA	NA
POCOH_VA	OH	POCOMOKE	1999-2001	-69.828	NA	NA
POCOH_VA	OH	POCOMOKE	2000-2002	-77.4784	NA	NA
POCOH_VA	OH	POCOMOKE	2001-2003	-63.7002	NA	NA
POCOH_VA	OH	POCOMOKE	2002-2004	-47.8709	NA	NA
POCOH_VA	OH	POCOMOKE	2003-2005	-48.1654	NA	NA
POCOH_VA	OH	POCOMOKE	2004-2006	-40.2679	NA	NA
POCOH_VA	OH	POCOMOKE	2005-2007	-34.142	NA	NA
POCOH_VA	OH	POCOMOKE	2006-2008	-12.777	NA	NA
POCOH_VA	OH	POCOMOKE	2007-2009	-13.3856	NA	NA
POCOH_VA	OH	POCOMOKE	2008-2010	-9.5514	NA	NA
POCOH_VA	OH	POCOMOKE	2009-2011	-9.45301	NA	NA
POCOH_VA	OH	POCOMOKE	2010-2012	-2.51007	NA	NA
POCOH_VA	OH	POCOMOKE	2011-2013	-10.7329	NA	NA
POCOH_VA	OH	POCOMOKE	2012-2014	-13.5565	NA	NA
POCOH_VA	OH	POCOMOKE	2013-2015	-18.4715	NA	NA
POCOH_VA	OH	POCOMOKE	2014-2016	-30.3659	NA	NA
POCTF	TF	POCOMOKE	1985-1987	-49.5437	NA	NA
POCTF	TF	POCOMOKE	1986-1988	-39.6485	NA	NA
POCTF	TF	POCOMOKE	1987-1989	-54.6362	NA	NA
POCTF	TF	POCOMOKE	1988-1990	-62.2116	NA	NA
POCTF	TF	POCOMOKE	1989-1991	-69.828	NA	NA
POCTF	TF	POCOMOKE	1990-1992	-69.828	NA	NA
POCTF	TF	POCOMOKE	1991-1993	-54.6362	NA	NA
POCTF	TF	POCOMOKE	1992-1994	-58.4859	NA	NA
POCTF	TF	POCOMOKE	1993-1995	-43.3869	NA	NA
POCTF	TF	POCOMOKE	1994-1996	-58.4859	NA	NA
POCTF	TF	POCOMOKE	1995-1997	-54.6362	NA	NA
POCTF	TF	POCOMOKE	1996-1998	-62.2116	NA	NA
POCTF	TF	POCOMOKE	1997-1999	-47.1109	NA	NA
POCTF	TF	POCOMOKE	1998-2000	-62.2116	NA	NA
POCTF	TF	POCOMOKE	1999-2001	-69.828	NA	NA
POCTF	TF	POCOMOKE	2000-2002	-77.4784	NA	NA
POCTF	TF	POCOMOKE	2001-2003	-77.4784	NA	NA
POCTF	TF	POCOMOKE	2002-2004	-77.3746	NA	NA
[truncated: 762 more rows]
